# Supplementary material for: Mantle deformation records fossil convergent upwelling at Perm Anomaly
Source: Nat Commun. 2026 Apr 2;17:4746. doi: 10.1038/s41467-026-71070-2 (PMC13216635; doi:10.1038/s41467-026-71070-2)
Supplement: Supplementary file 3 — Supplementary Note 1 [file 41467_2026_71070_MOESM3_ESM.txt]

XY KP SN IW ZX CQ AU EE YZ TD KW MG ZK BR VU HP XV IJ 2A 9P HS 2M MI XX GI Y6 3J Z6 3B YV A7 1K 6G YQ YM 6F HW WW UW HU NU NR ST EC AO 8H IE X5 ES X3 UD BA 6A 2T 4S 4F ON TA C4 1F MM 1T CK US 8G NE ME 7G ET 7J IY Y3 XP YB 1C XT SE Y8 SB GH CH YX BO ZG ZC PB HC IG PG 7F NM RB 2B 2P Z1 ZW MN PA PT 6O TO 2L UM G GB CR Z2 GR IA Y4 AY 1P SV 9K JP KO TV 7A ZF XM S1 ZB NW TQ ZR LI Y1 NI OO OX FN 9J EO X8 TJ 6K IB MT XL RF GX IX XQ N4 3E UU 4T ZT OR AB XG Z5 JM 1N AC PF 5F 2H X7 ZS ZQ RI SP 7D RE HV 3K UP 1M KV XO 3C 1B CO BE XD AZ 4H GT 4C Y7 RN 2C YF 5J ZY SL UY AE XF ZD NL CD 9G TC B6 EI BL Z8 NP 5C NJ 2E 1J 4P KN 8B AW VI KQ TW DU 7M RM 5G CA 6L PI PR 8D UI KY MX IC 2O 8L NC 3O YR YK XC AF HT ZA XS 3D Y2 IS IU 9N 7C VR YN DK SI PN CZ PP KR BS VE OE LX NY 3L XB AR HF 4A TU 2D NA PL YP WY MC 9C ZJ UO X1 7K 5L 2G TT X6 ZU 9S ZO MU WC 5K Z3 8F KG MR YS BQ 1G TH XZ WM OC 6C GS IP 1D CB 4J PQ PY D0 YE NZ X9 GU ZE YA IN CN BN 5M 7I Z9 X4 MY Z4 XK QM MQ Y9 6E 4K Z7 OS 8C QZ 5P YH EP ZV NB 9D C0 3A 7L EB 3P MB YD CP 7B HE 6J RO CW TZ 5T ER LC FO 1E LB MD CC WR YY 7O CM CX C8 7E NV OH TL YU CL BC GE AT CI 9H LM YG YC 8A YT 8K JS 3F XI C1 BK 5E YI 4B DE SJ SK VL SS XU KC CY XW UK AG C II WI TM HL RV 6H SX YO 5A K5 XA LE ZI 8X SF NO TR PS NK CU WA 4O NN 5H DZ XE PM GL XN ZZ XJ PE 4E ND 3G KZ 1A YW XR IQ 9A HA GQ YL 1Q GM BX ZM DR 6B HK OT IO A2 RD BW 2F MP ZP AI YJ WU SC ZH 6D GO 2K LD TX 7S FR 8E 9B GG MS 7H 9F OV ZN OK IM ZL AK AD NX PO H2 1U Y5 X2 IV 3H 6R O2 XH AV 4Q KS
