# Supplementary material for: Mantle deformation records fossil convergent upwelling at Perm Anomaly
Source: Nat Commun. 2026 Apr 2;17:4746. doi: 10.1038/s41467-026-71070-2 (PMC13216635; doi:10.1038/s41467-026-71070-2)
Supplement: Supplementary file 4 — Supplementary Note 2 [file 41467_2026_71070_MOESM4_ESM.txt]

Luciana Astiz, Frank Vernon, & Steve Day. (1997). Northern Baja Transect [Data set]. International Federation of Digital Seismograph Networks.  https://doi.org/10.7914/SN/XY_1997

Susan Schwartz. (1999). Imaging the Seismogenic Zone with Geodesy and Seismology [Data set]. International Federation of Digital Seismograph Networks.  https://doi.org/10.7914/SN/XY_1999

Jonathan Lees. (2004). Seismic Imaging of Fractures at Krafla, Iceland [Data set]. International Federation of Digital Seismograph Networks.  https://doi.org/10.7914/SN/XY_2004

Ken Dueker, & George Zandt. (2005). Magma Accretion and the Formation of Batholiths [Data set]. International Federation of Digital Seismograph Networks.  https://doi.org/10.7914/SN/XY_2005

Paul, A., Karabulut, H., & RESIF. (2013). Seismic network XY:SIMBAAD temporary experiment - Backbone of broadband stations. RESIF - Réseau Sismologique et géodésique Français.  https://doi.org/10.15778/RESIF.XY2007

Steve Roecker, & Ray Russo. (2010). RAMP response for 2010 Chile earthquake [Data set]. International Federation of Digital Seismograph Networks.  https://doi.org/10.7914/SN/XY_2010

Martin Chapman. (2011). Experiment to Determine Hypocenters and Focal Mechanisms of Earthquakes Occurring in Association with Imaged Faults Near Summeville, South Carolina [Data set]. International Federation of Digital Seismograph Networks.  https://doi.org/10.7914/SN/XY_2011

Ramon Carbonell. (2017). The Central Iberian Mountain Range a Key Asset to the Deformation Mechanisms of Iberia [Data set]. International Federation of Digital Seismograph Networks.  https://doi.org/10.7914/SN/XY_2017

Swiss Seismological Service (SED) At ETH Zurich. (2018). Stations deployed for Risk Model Switzerland. ETH Zurich.  https://doi.org/10.12686/sed/networks/xy

Korea Polar Research Institute (KOPRI). (2013). Korea Polar Observation Network [Data set]. International Federation of Digital Seismograph Networks.  https://doi.org/10.7914/SN/KP

University of Nevada, Reno. (1992). Southern Great Basin Network [Data set]. International Federation of Digital Seismograph Networks.  https://doi.org/10.7914/SN/SN

Albuquerque Seismological Laboratory (ASL)/USGS. (2003). Intermountain West Seismic Network [Data set]. International Federation of Digital Seismograph Networks.  https://doi.org/10.7914/SN/IW

Dr. Yinshuang Ai, & Dr. Tianyu Zheng. (2003). NCISP3 [Data set]. International Federation of Digital Seismograph Networks.  https://doi.org/10.7914/SN/ZX_2003

Stephen Bannister, & Sandra Bourguignon. (2011). Gisborne-Mahia Seismic Tremor Array [Data set]. International Federation of Digital Seismograph Networks.  https://doi.org/10.7914/SN/ZX_2011

John Townend, Caroline Holden, Emily Warren-Smith, Calum Chamberlain, Marine Denolle, & kasper van wijk. (2021). Southern Alps Long Skinny Array; Along-fault array for virtual earthquake analysis of the Alpine Fault [Data set]. International Federation of Digital Seismograph Networks.  https://doi.org/10.7914/SN/ZX_2021

Geological Survey Department Cyprus. (2013). Cyprus Broadband Seismological Network [Data set]. International Federation of Digital Seismograph Networks.  https://doi.org/10.7914/SN/CQ

H., G., & Geoscience Australia. (2021). Australian National Seismograph Network Data Collection (Version 2.0, September 2018) [Data set]. Commonwealth of Australia (Geoscience Australia).  https://doi.org/10.26186/144675

Hatzfeld, D. E., & RESIF-SISMOB Mobile Antenna. (2010). Tabriz temporary experiment (RESIF - SISMOB). RESIF - Réseau Sismologique et géodésique Français.  https://doi.org/10.15778/RESIF.YZ2004

Diana Roman. (2008). Crater Lake 2008 [Data set]. International Federation of Digital Seismograph Networks.  https://doi.org/10.7914/SN/YZ_2008

Susan Y. Schwartz, Andrew Newman, Marino Protti, & Victor Gonzalez. (2009). Nicoya Seismogenic Zone [Data set]. International Federation of Digital Seismograph Networks.  https://doi.org/10.7914/SN/YZ_2009

Larry Brown. (2015). Establishing Background Microseismicity at Proposed Geothermal Site at Cornell Univerity [Data set]. International Federation of Digital Seismograph Networks.  https://doi.org/10.7914/SN/YZ_2015

Passarelli, L., Govoni, A., Maccaferri, F., Woith, H., Strollo, A., Zieke, T., Margheriti, L., Martinelli, G., & Dahm, T. (2018). East Pollino Experiment, Southern Italy. GFZ Data Services.  https://doi.org/10.14470/LM582526

Centro de Geociencias, UNAM. (2003). Permanent Seismic Network of Queretaro State, Mexico [Data set]. International Federation of Digital Seismograph Networks.  https://doi.org/10.7914/SN/MG

Ken Creager. (2008). UWTremTexBS - EarthScope Flex Array [Data set]. International Federation of Digital Seismograph Networks.  https://doi.org/10.7914/SN/ZK_2008

Steve Gao. (2009). Afar Depression Dense Seismic Array [Data set]. International Federation of Digital Seismograph Networks.  https://doi.org/10.7914/SN/ZK_2009

Kate Allstadt. (2016). Seismic signature of debris flume experiments [Data set]. International Federation of Digital Seismograph Networks.  https://doi.org/10.7914/SN/ZK_2016

Unable to load citation: Not Found
         https://doi.org/10.15778/RESIF.XK2017

Leif Karlstrom. (2019). Eagle Creek post-fire bedload transport seismic monitoring [Data set]. International Federation of Digital Seismograph Networks.  https://doi.org/10.7914/SN/ZK_2019

Bindi, D., Cotton, F., Picozzi, M., & Zollo, A. (2021). The Irpinia seismic Array. GFZ Data Services.  https://doi.org/10.14470/MX7576871994

University of Patras. (2000). University of Patras, Seismological Laboratory [Data set]. International Federation of Digital Seismograph Networks.  https://doi.org/10.7914/SN/HP

Joan Gomberg. (1997). Seismic Monitoring of Gatun Dam, Panama Canal [Data set]. International Federation of Digital Seismograph Networks.  https://doi.org/10.7914/SN/XV_1997

Cliff Thurber. (1999). Seismic Profile Across Kilauea Volcano's East Rift Zone [Data set]. International Federation of Digital Seismograph Networks.  https://doi.org/10.7914/SN/XV_1999

Ernest Hauser. (2002). Precambrian Crustal Structure in Western Ohio [Data set]. International Federation of Digital Seismograph Networks.  https://doi.org/10.7914/SN/XV_2002

Emile Okal, & Douglas MacAyeal. (2003). Collaborative research of the Earth's largest icebergs [Data set]. International Federation of Digital Seismograph Networks.  https://doi.org/10.7914/SN/XV_2003

Chris Larsen, & Martin Truffer. (2007). Glacier Seismicity and High Resolution Motion Records: Relation to Glacier Erosion [Data set]. International Federation of Digital Seismograph Networks.  https://doi.org/10.7914/SN/XV_2007

Anne Sheehan, Kate Miller, Megan Anderson, Christine Smith Siddoway, & Eric Erslev. (2009). Bighorn Arch Seismic Experiment [Data set]. International Federation of Digital Seismograph Networks.  https://doi.org/10.7914/SN/XV_2009

Michael Wysession, Douglas Wiens, & Andy Nyblade. (2011). INVESTIGATION OF SOURCES OF INTRAPLATE VOLCANISM USING PASSCAL BROADBAND INSTRUMENTS IN MADAGASCAR, THE COMORES, AND MOZAMBIQUE [Data set]. International Federation of Digital Seismograph Networks.  https://doi.org/10.7914/SN/XV_2011

Carl Tape, & Michael E. West. (2014). Fault Locations and Alaska Tectonics from Seismicity [Data set]. International Federation of Digital Seismograph Networks.  https://doi.org/10.7914/SN/XV_2014

Kandilli Observatory And Earthquake Research Institute, Boğaziçi University. (2013). Istanbul University Seismic Network [Data set]. International Federation of Digital Seismograph Networks.  https://doi.org/10.7914/SN/IJ

Swiss Seismological Service (SED) At ETH Zurich. (2007). Temporary deployments in Valais, Switzerland associated with COGEAR. ETH Zurich.  https://doi.org/10.12686/sed/networks/2a

Sara L. Dougherty, Elizabeth S Cochran, & Rebecca M. Harrington. (2016). LArge-n Seismic Survey in Oklahoma. International Federation of Digital Seismograph Networks.  https://doi.org/10.7914/SN/2A_2016

Christian Schoof, & Bernd Kulessa. (2017). Sorsdal_Glacier_17-18. International Federation of Digital Seismograph Networks.  https://doi.org/10.7914/SN/2A_2017

Amir Allam. (2020). Response to the Mar 18, 2020 M5.7 Magna, UT Earthquake [Data set]. International Federation of Digital Seismograph Networks.  https://doi.org/10.7914/SN/2A_2020

Avinash Nayak, Jonathan Ajo-Franklin, & Verónica Rodriguez Tribaldos. (2021). Imperial Valley Dark Fiber Experiment [Data set]. International Federation of Digital Seismograph Networks.  https://doi.org/10.7914/SN/2A_2021

Martínez-Garzón, P., Bohnhoff, M., Turkmen, T., & Nurlu, M. (2022). SMARTnet : Seismic Monitoring of the Armutlu Fault Zone. GFZ Data Services.  https://doi.org/10.14470/4C7564613852

Maureen Long. (2022). GEology of New England via Seismic Imaging Studies [Data set]. International Federation of Digital Seismograph Networks.  https://doi.org/10.7914/4555-bm25

Hessian Agency for Nature Conservation, Environment and Geology. (2012). Hessischer Erdbebendienst [Data set]. International Federation of Digital Seismograph Networks.  https://doi.org/10.7914/SN/HS

Jordi Diaz, & Javier A. Pulgar. (2015). MISTERIOS. International Federation of Digital Seismograph Networks.  https://doi.org/10.7914/SN/2M_2015

Kevin Ward, & Eric Kiser. (2019). Seismic imaging of the magmatic and hydrothermal systems beneath Lassen Volcanic National Park using a nodal seismometer array [Data set]. International Federation of Digital Seismograph Networks.  https://doi.org/10.7914/SN/2M_2019

Chet Hopp, & Michelle Robertson. (2022). Newberry Volcano EGS monitoring [Data set]. International Federation of Digital Seismograph Networks.  https://doi.org/10.7914/SN/2M_2022

USGS Alaska Anchorage. (2000). USGS Northern Mariana Islands Network [Data set]. International Federation of Digital Seismograph Networks.  https://doi.org/10.7914/SN/MI

IRIS Data Management Center. (2013). Test and non-distributed data only [Data set]. International Federation of Digital Seismograph Networks.  https://doi.org/10.7914/SN/XX_2013

Instituto Nacional de Sismologia, Vulcanologia, Meteorologia e Hidrologia (INSIVUMEH). (1976). Red Sismologica Nacional [Data set]. International Federation of Digital Seismograph Networks.  https://doi.org/10.7914/SN/GI

Ian Joughin, Sarah Das, & Mark Behn. (2006). Behavior of supraglacial lakes and their role in outlet glacier dynamics and mass balance of the Greenland Ice Sheet [Data set]. International Federation of Digital Seismograph Networks.  https://doi.org/10.7914/SN/Y6_2006

Keir, Kendall, & Ayele. (2016). Rift valley volcanism past present and future [Data set]. International Federation of Digital Seismograph Networks.  https://doi.org/10.7914/SN/Y6_2016

Jamie Farrell, Keith Koper, & Robert Sohn. (2018). Yellowstone Lake Microseism 2018 [Data set]. International Federation of Digital Seismograph Networks.  https://doi.org/10.7914/SN/Y6_2018

John Louie, & Ronald Breitmeyer. (2019). Community, Arts, and Environmental Setting of Fly Geyser, Nevada [Data set]. International Federation of Digital Seismograph Networks.  https://doi.org/10.7914/SN/Y6_2019

Tilmann, F., Heit, B., Moreno, M., & González-Vidal, D. (2021). Anillo. GFZ Data Services.  https://doi.org/10.14470/L17575324477

Morales, J., Martín, J. B., Martín, R., Mancilla Perez, F. D. L., Heit, B., & Yuan, X. (2013). HiRE II: Extension to the north of the previous HIRE seismic profile carried out in Central Betic. GFZ Data Services.  https://doi.org/10.14470/8W7568280780

Chuntao Liang, & Jing Wu. (2016). Broadband Array in Longmenshan Seismic Gap [Data set]. International Federation of Digital Seismograph Networks.  https://doi.org/10.7914/SN/3J_2016

Jamie Steidl, Rufus Catchings, & Amir Allam. (2019). RAMP deployment of 3C nodal for July Searles Valley 2019 Earthquake [Data set]. International Federation of Digital Seismograph Networks.  https://doi.org/10.7914/SN/3J_2019

Martin Truffer, Chris Larsen, & Mark Fahnestock. (2021). Basal conditions of Malaspina Glacier [Data set]. International Federation of Digital Seismograph Networks.  https://doi.org/10.7914/SN/3J_2021

Leonardo Seeber, Michael Steckler, & Won-Young Kim. (2011). PIRE: Life on a tectonically active delta in Bangladesh [Data set]. International Federation of Digital Seismograph Networks.  https://doi.org/10.7914/SN/Z6_2011

Jackie Caplan-Auerbach, Julia K. Morgan, & Yang Shen. (2018). OBS survey of Kilauea's submarine south flank following the May 4, 2018 M6.9 earthquake and Lower East Rift Zone eruption [Data set]. International Federation of Digital Seismograph Networks.  https://doi.org/10.7914/SN/Z6_2018

Marine Denolle, & Natasha Toghramadjian. (2019). Mapping the Seattle Basin Edge [Data set]. International Federation of Digital Seismograph Networks.  https://doi.org/10.7914/SN/Z6_2019

Ninfa Bennington, & Ninfa Bennington. (2020). Temporary Nodal Deployment at Kilauea Caldera [Data set]. International Federation of Digital Seismograph Networks.  https://doi.org/10.7914/SN/Z6_2020

Larry Brown. (2014). BELENRT, Reflection imaging using railroad noise as seismic source. International Federation of Digital Seismograph Networks.  https://doi.org/10.7914/SN/3B_2014

Ignacio Marzan, Martin Schimmel, & Ramon Carbonell. (2017). InTarsis [Data set]. International Federation of Digital Seismograph Networks.  https://doi.org/10.7914/SN/3B_2017

Gil Averbuch, & Stephen Arrowsmith. (2021). Southern Menthodist University [Data set]. International Federation of Digital Seismograph Networks.  https://doi.org/10.7914/SN/3B_2021

Shane Detweiler. (2004). Parkfield 2004 Aftershock Guided Waves [Data set]. International Federation of Digital Seismograph Networks.  https://doi.org/10.7914/SN/YV_2004

Geoffrey Abers, & Douglas Christensen. (2006). Multidisciplinary Observations Of Subduction [Data set]. International Federation of Digital Seismograph Networks.  https://doi.org/10.7914/SN/YV_2006

Gregory Waite. (2010). Bering Glacier Surge Seismic Experiment [Data set]. International Federation of Digital Seismograph Networks.  https://doi.org/10.7914/SN/YV_2010

Barruol, G., Sigloch, K., RHUM-RUM Group, & RESIF. (2017). RHUM-RUM experiment, 2011-2015, code YV (Réunion Hotspot and Upper Mantle – Réunion's Unterer Mantel) funded by ANR, DFG, CNRS-INSU, IPEV, TAAF, instrumented by DEPAS, INSU-OBS, AWI and the Universities of Muenster, Bonn, La Réunion [Data set]. RESIF - Réseau Sismologique et géodésique Français.  https://doi.org/10.15778/RESIF.YV2011

Kate Allstadt. (2017). Seismic experiments at the USGS Debris Flow Flume [Data set]. International Federation of Digital Seismograph Networks.  https://doi.org/10.7914/SN/YV_2017

Abhash Kumar. (2019). Hydraulic Fracturing Test Site-Enhance Oil Recovery [Data set]. International Federation of Digital Seismograph Networks.  https://doi.org/10.7914/SN/YV_2019

Hrvoje Tkalčić, Brian Kennett, Christian Sippl, Catherine Spaggiari, & Klaus Gessner. (2013). Albany-Fraser Experiment [Data set]. International Federation of Digital Seismograph Networks.  https://doi.org/10.7914/SN/1K_2013

Marc Grunberg, Jean Schmittbuhl, antoine schlupp, Philippe Chavot, & Olivier Lengliné. (2022). PrESENCE [Data set]. International Federation of Digital Seismograph Networks.  https://doi.org/10.7914/SN/1K_2022

Sens-Schönfelder, C., & Delatre, M. (2011). Ketzin Seismic Monitoring Network. GFZ Data Services.  https://doi.org/10.14470/1T7566735694

Prof. Semih Ergintav, Mustafa Comoglu, & Nurcan Meral Özel. (2013). MARsite Project. International Federation of Digital Seismograph Networks.  https://doi.org/10.7914/SN/6G_2013

Toledo, T., Gaucher, E., Metz, M., Calò, M., Figueroa, A., Angulo, J., Jousset, P., Kieling, K., & Saenger, E. (2019). Dataset of the 6G seismic network at Los Humeros, 2017-2018. GFZ Data Services.  https://doi.org/10.14470/1T7562235078

Marcelo Peres Rocha. (2019). Seismographic Network of Amazonia [Data set]. International Federation of Digital Seismograph Networks.  https://doi.org/10.7914/SN/6G_2019

Joseph Colgan, Kate Miller, & Simon Klemperer. (2004). Northwest Nevada Seismic Experiment, Deep crustal structure of the northernmost Basin and Range and its relation to extensional faulting [Data set]. International Federation of Digital Seismograph Networks.  https://doi.org/10.7914/SN/YQ_2004

Hawthorn, D. (2009). Lincoln Noise Study [Data set]. International Federation of Digital Seismograph Networks.  https://doi.org/10.7914/SN/YQ_2009

Ileana Tibuleac. (2012). Soda Lake DOE, Development of a low cost method to estimate the seismic signature of a geothermal field from ambient seismic noise analysis [Data set]. International Federation of Digital Seismograph Networks.  https://doi.org/10.7914/SN/YQ_2012

Jim Gaherty, Cindy Ebinger, Andy Nyblade, & Donna Shillington. (2013). Study of Extension and maGmatism in Malawi aNd Tanzania [Data set]. International Federation of Digital Seismograph Networks.  https://doi.org/10.7914/SN/YQ_2013

Derek Keir, Cecile Doubre, & Sylvie Leroy. (2017). Afar Margin Northern Profile [Data set]. International Federation of Digital Seismograph Networks.  https://doi.org/10.7914/SN/YQ_2017

Seth Carpenter. (2020). Establishing a new, permanent seismic station in Mammoth Cave National Park [Data set]. International Federation of Digital Seismograph Networks.  https://doi.org/10.7914/SN/YQ_2020

Roger Hansen. (2002). Denali Fault Aftershocks RAMP [Data set]. International Federation of Digital Seismograph Networks.  https://doi.org/10.7914/SN/YM_2002

Dan McNamara, & Shad O'Neel. (2004). Columbia Glacier Passive Seismic Experiment [Data set]. International Federation of Digital Seismograph Networks.  https://doi.org/10.7914/SN/YM_2004

David Okaya, Francis Wu, & Harm Van_Avendonk. (2006). Taiwan Supplement #2 to TAIGER project [Data set]. International Federation of Digital Seismograph Networks.  https://doi.org/10.7914/SN/YM_2006

Gregory Waite. (2010). An Integrated Analysis of Low-Frequency Seismicity at Villarrica Volcano, Chile [Data set]. International Federation of Digital Seismograph Networks.  https://doi.org/10.7914/SN/YM_2010

Timothy Bartholomaus, & Ginny Catania. (2013). Physical controls on ocean-terminating glacier variability in central west greenland [Data set]. International Federation of Digital Seismograph Networks.  https://doi.org/10.7914/SN/YM_2013

Aubreya Adams. (2016). Adirondacks Seismic Network [Data set]. International Federation of Digital Seismograph Networks.  https://doi.org/10.7914/SN/YM_2016

Dan Lizarralde, & Donna Shillington. (2020). Andreanoff Active-Source OBS Experiment [Data set]. International Federation of Digital Seismograph Networks.  https://doi.org/10.7914/SN/YM_2020

Swiss Seismological Service (SED) at ETH Zurich. (2021). Temporary Deployments associated with the DEEPEN project in the Hengill region, Iceland. ETH Zurich.  https://doi.org/10.12686/sed/networks/ym

Anne Trehu, & Pieter-Ewald Share. (2022). Recording signals from the Reser stadium implosion for site response and structure at the western edge of the Willamette Valley [Data set]. International Federation of Digital Seismograph Networks.  https://doi.org/10.7914/SN/YM_2022

Sara Rawlinson, & Brian Kennet. (2008). BILBY [Data set]. Australian Passive Seismic Server.  https://doi.org/10.7914/SN/6F_2008

Cliff Thurber, John Townend, & Calum Chamberlain. (2012). WIsconsin, new Zealand, And Rpi Deployment, Deep Fault Drilling Project. International Federation of Digital Seismograph Networks.  https://doi.org/10.7914/SN/6F_2012

Idaho Geological Survey. (2022). Idaho Seismic Network [Data set]. International Federation of Digital Seismograph Networks.  https://doi.org/10.7914/SN/WW

University of Washington. (1963). Pacific Northwest Seismic Network - University of Washington [Data set]. International Federation of Digital Seismograph Networks.  https://doi.org/10.7914/SN/UW

Kövesligethy Radó Seismological Observatory (Geodetic And Geophysical Institute, Research Centre For Astronomy And Earth Sciences, Hungarian Academy Of Sciences (MTA CSFK GGI KRSZO)). (1992). Hungarian National Seismological Network. Deutsches GeoForschungsZentrum GFZ.  https://doi.org/10.14470/UH028726

Instituto Nicaraguense de Estudios Territoriales (INETER). (1975). Nicaraguan Seismic Network [Data set]. International Federation of Digital Seismograph Networks.  https://doi.org/10.7914/SN/NU

Utrecht University (UU Netherlands). (1983). NARS [Data set]. International Federation of Digital Seismograph Networks.  https://doi.org/10.7914/SN/NR

Geological Survey-Provincia Autonoma di Trento. (1981). Trentino Seismic Network [Data set]. International Federation of Digital Seismograph Networks.  https://doi.org/10.7914/SN/ST

LAIGLE Mireille, LEBRUN Jean Frédéric, & HIRN Alfred. (2007). SISMANTILLES 2 cruise,L'Atalante R/V. Sismer.  https://doi.org/10.17600/7010020

Yuan, X., Schurr, B., Bloch, W., Xu, Q., & Zhao, J. (2017). East Pamir Network. GFZ Data Services.  https://doi.org/10.14470/3U7560589977

Matt Ralston, Louise Pellerin, Darcy McPhee, & Paul Bedrosian. (2018). Summer of Applied Geophysical Experience Active Seismic  2018 [Data set]. International Federation of Digital Seismograph Networks.  https://doi.org/10.7914/SN/8H_2018

Joao Fontiela, & Nuno Afonso Dias. (2019). Terceira2019 [Data set]. International Federation of Digital Seismograph Networks.  https://doi.org/10.7914/SN/8H_2019

Matthew J. Fouch, & Stephen Lentz. (2022). Sensor Monitoring And Reliable Telecommunications (SMART) subsea fiber cable sensor prototype system [Data set]. International Federation of Digital Seismograph Networks.  https://doi.org/10.7914/SN/8H_2021

Idaho National Laboratory. (1972). INL Seismic Monitoring Program [Data set]. International Federation of Digital Seismograph Networks.  https://doi.org/10.7914/SN/IE

Ralph Stephen. (2005). Hole 1256D VSP [Data set]. International Federation of Digital Seismograph Networks.  https://doi.org/10.7914/SN/X5_2005

Efthimios Sokos. (2015). Lefkada temporary network [Data set]. International Federation of Digital Seismograph Networks.  https://doi.org/10.7914/SN/X5_2015

Marianne Karplus, & Galen Kaip. (2017). Lemon Creek Glacier - UTEP [Data set]. International Federation of Digital Seismograph Networks.  https://doi.org/10.7914/SN/X5_2017

William Fletcher. (2018). Determining the Shear Wave Velocity structure of Shallow Marine Sediments utilizing the MASW method [Data set]. International Federation of Digital Seismograph Networks.  https://doi.org/10.7914/SN/X5_2018

Susan Bilek. (2019). Bedload Monitoring of Ephemeral Streams [Data set]. International Federation of Digital Seismograph Networks.  https://doi.org/10.7914/SN/X5_2019

Instituto Geografico Nacional, Spain. (1999). Spanish Digital Seismic Network [Data set]. International Federation of Digital Seismograph Networks.  https://doi.org/10.7914/SN/ES

David Okaya, & Francis Wu. (2006). TAIGER active source explosion pilot test [Data set]. International Federation of Digital Seismograph Networks.  https://doi.org/10.7914/SN/X3_2006

Mark Fahnestock, & Martin Truffer. (2007). Understanding the current thinning and accelerration of the Jakobshavns Isbrae, Greenland [Data set]. International Federation of Digital Seismograph Networks.  https://doi.org/10.7914/SN/X3_2007

Prof. Dr. David Eaton, University of Calgary, & eatond@ucalgary.ca. (2012). Hoadley Flowback Microseismic Experiment [Data set]. International Federation of Digital Seismograph Networks.  https://doi.org/10.7914/SN/X3_2012

J. Pablo Canales, Robert Dunn, & Robert Sohn. (2013). MARINER: Seismic Investigation of the Rainbow Hydrothermal Field [Data set]. International Federation of Digital Seismograph Networks.  https://doi.org/10.7914/SN/X3_2013

Diana C. Roman. (2015). Momotombo 2015-2016 [Data set]. International Federation of Digital Seismograph Networks.  https://doi.org/10.7914/SN/X3_2015

Rob Abbott, Lindsay Worthington, & Leiph Preston. (2017). FREY - Nevada National Securty Site HADDOCK [Data set]. International Federation of Digital Seismograph Networks.  https://doi.org/10.7914/SN/X3_2017

Jochen Braunmiller. (2018). Seismic Characterization and Tracking of Flash Floods in a Post-Fire Arid Canyon System [Data set]. International Federation of Digital Seismograph Networks.  https://doi.org/10.7914/SN/X3_2018

Eibl, E. P. S., Donner, S., Bernauer, F., Izgi, G., Vollmer, D., Ohrnberger, M., Stammler, K., Hoffmann, M., Wassermann, J., & Igel, H. (2021). 1 week seismological huddle test using 5 rotational sensors and 3 seismometers in August 2019. GFZ Data Services.  https://doi.org/10.14470/K87564381089

Alparone, S. C., Cattaneo, M., Contrafatto, D., D'Alema, E., Franceschi, D., Larocca, G., Mandiello, A. G., Marzorati, S., Moretti, M., Piccinini, D., Rao, S., Salvaterra, L., & Speciale, S. (2020). Seismic Data acquired by the SISMIKO Emergency Group - Salemi-Italy 2020 - T15 [Data set]. Istituto Nazionale di Geofisica e Vulcanologia (INGV).  https://doi.org/10.13127/sd/ljfpeosek0

Main Center of Special Monitoring. (2010). Seismic Network Main Center of Special Monitoring [Data set]. International Federation of Digital Seismograph Networks.  https://doi.org/10.7914/SN/UD

Barry Voight. (2007). Seismic Experiment Active Caribbean Andesite Lava Island Precision Seismo-geodetic Observatory. International Federation of Digital Seismograph Networks.  https://doi.org/10.7914/SN/6A_2007

Roessler, D., Hiemer, S., Bach, C., Delavaud, E., Krueger, F., Ohrnberger, M., Sauer, D., Scherbaum, F., & Vollmer, D. (2008). Rohrbach/Vogtland Seismic Array 2008, Univ. Potsdam. Deutsches GeoForschungsZentrum GFZ.  https://doi.org/10.14470/1N934013

Heit, B., Yuan, X., Jokat, W., Weber, M., & Geissler, W. (2010). WALPASS Network, Namibia, 2010/2012. Deutsches GeoForschungsZentrum GFZ.  https://doi.org/10.14470/1N134371

Xiaobo Tian, & Xiaofeng Liang. (2013). Seismic Array iNegrated Detection for a Window of Indian Continental Head. International Federation of Digital Seismograph Networks.  https://doi.org/10.7914/SN/6A_2013

James O. S. Hammond, Almudena Sanchez De La Muela, Rebecca Pearce, Tom Mitchell, & Jose M. Cembrano. (2017). Teno Valley Seismic Network [Data set]. International Federation of Digital Seismograph Networks.  https://doi.org/10.7914/SN/6A_2017

Florian Fuchs, Artemii Novoselov, & Götz Bokelmann. (2019). Acoustic Ground Coupling Experiment: The Dataset [Data set]. Department of Meteorology and Geophysics, University of Vienna, hosted by ORFEUS and the International Federation of Digital Seismograph Networks.  https://doi.org/10.7914/SN/6A_2019

Alexandros Savvaidis. (2018). Texas Temporary Arrays [Data set]. International Federation of Digital Seismograph Networks.  https://doi.org/10.7914/SN/2T_2018

Jessica Johnson. (2018). STAK. International Federation of Digital Seismograph Networks.  https://doi.org/10.7914/SN/4S_2018

Lee M. Liberty. (2019). Active seismic imaging of a leaky CO2 fault system [Data set]. International Federation of Digital Seismograph Networks.  https://doi.org/10.7914/SN/4S_2019

Robert White. (2007). Askja 2007 [Data set]. International Federation of Digital Seismograph Networks.  https://doi.org/10.7914/SN/4F_2007

Andrea Cordova, & Mario Ruiz. (2013). Temp-CNCH. International Federation of Digital Seismograph Networks.  https://doi.org/10.7914/SN/4F_2013

Heather DeShon, Chris Hayward, Jacob Walter, M. Beatrice Magnani, Matthew Hornbach, & Brian Stump. (2015). North Texas Earthquake Study: Venus (Johnson County), TX. International Federation of Digital Seismograph Networks.  https://doi.org/10.7914/SN/4F_2015

Observatório Nacional, Rio de Janeiro, RJ. (2011). Rede Sismográfica do Sul e do Sudeste [Data set]. International Federation of Digital Seismograph Networks.  https://doi.org/10.7914/SN/ON

IRIS Transportable Array. (2003). USArray Transportable Array [Data set]. International Federation of Digital Seismograph Networks.  https://doi.org/10.7914/SN/TA

CERN. (2016). CERN Seismic Network. ETH Zurich.  https://doi.org/10.12686/sed/networks/c4

David Okaya, & Francis Wu. (2008). Taiwan Geodynamics Project - TAIGER 2008 SP Piggyback. International Federation of Digital Seismograph Networks.  https://doi.org/10.7914/SN/1F_2008

Michelle Salmon. (2009). Curnamona [Data set]. International Federation of Digital Seismograph Networks.  https://doi.org/10.7914/SN/1F_2009

Bernard Mercier de Lepinay, & Frauke Klingelhoefer. (2010). 2010 Haiti aftershocks OBS  experiment [Data set]. International Federation of Digital Seismograph Networks.  https://doi.org/10.7914/SN/1F_2010

Hurwitz, S., Manga, M., & Gomez, F. (2014). Yellowstone Lone Star Geyser 2 [Data set]. International Federation of Digital Seismograph Networks.  https://doi.org/10.7914/SN/1F_2014

Kathleen McKee, Alex Iezzi, Diana Roman, David Fee, & Jeffrey Johnson. (2015). Workshops on Volcanoes 2016, Santiaguito, Guatemala. International Federation of Digital Seismograph Networks.  https://doi.org/10.7914/SN/1F_2015

Bilek, S. (2019). Bedload Monitoring - Israel component [Data set]. International Federation of Digital Seismograph Networks.  https://doi.org/10.7914/SN/1F_2019

Department of Meteorology and Hydrology - National Earthquake Data Center. (2016). Myanmar National Seismic Network [Data set]. International Federation of Digital Seismograph Networks.  https://doi.org/10.7914/SN/MM

Lühr, B., Ibanez, J. M., & Dahm, T. (2015). TOMO-ETNA. GFZ Data Services.  https://doi.org/10.14470/6G7569676919

Erin Pettit, Ted Scambos, & Martin Truffer. (2015). RAPID: Observing the Disintegration of the Scar Inlet Ice Shelf. International Federation of Digital Seismograph Networks.  https://doi.org/10.7914/SN/1T_2015

Feuillet, N., Van der Woerd, J., & RESIF. (2022). Seismic sequence monitoring on land and at sea in Mayotte : SISMAYOTTE (RESIF-SISMOB) [Data set]. RESIF - Réseau Sismologique et géodésique Français.  https://doi.org/10.15778/resif.1t2018

Albuquerque Seismological Laboratory (ASL)/USGS. (1990). United States National Seismic Network [Data set]. International Federation of Digital Seismograph Networks.  https://doi.org/10.7914/SN/US

Pablo Salazar, Peter Wigger, Wasja Bloch, Guenter Asch, Serge A. Shapiro, & Joern Kummeorw. (2013). MEJIPE [Data set]. International Federation of Digital Seismograph Networks.  https://doi.org/10.7914/SN/8G_2013

Anne Meltzer, & Susan Beck. (2016). 2016 Pedernales Earthquake Aftershock Deployment Ecuador [Data set]. International Federation of Digital Seismograph Networks.  https://doi.org/10.7914/SN/8G_2016

Andrew Bell, Mario C. Ruiz, Christopher Bean, Stephen Hernandez, & Martin Möllhoff. (2018). Investigating Geophysical Unrest at Sierra Negra [Data set]. International Federation of Digital Seismograph Networks.  https://doi.org/10.7914/SN/8G_2018

Anke Dannowski, Ingo Grevemeyer, Dietrich Lange, Antonio Villasenor, rafael bartolome, Manel Prada, & Roberto Cabieces. (2021). La Palma 2021 eruption OBS network [Data set]. International Federation of Digital Seismograph Networks.  https://doi.org/10.7914/SN/8G_2021

Albuquerque Seismological Laboratory (ASL)/USGS. (1994). New England Seismic Network [Data set]. International Federation of Digital Seismograph Networks.  https://doi.org/10.7914/SN/NE

Sector for Seismology, Institute of Hydrometeorology and Seismology of Montenegro. (1982). Montenegrin Seismic Network [Data set]. International Federation of Digital Seismograph Networks.  https://doi.org/10.7914/SN/ME

Brian Kennet. (2000). West Australian Cratons [Data set]. International Federation of Digital Seismograph Networks.  https://doi.org/10.7914/SN/7G_2000

Bryndís Brandsdóttir. (2010). Eyjafjallajokull EY [Data set]. International Federation of Digital Seismograph Networks.  https://doi.org/10.7914/SN/7G_2010

Diana Roman. (2014). Popocatepetl Tremor Experiment. International Federation of Digital Seismograph Networks.  https://doi.org/10.7914/SN/7G_2014

Passarelli, L., Heryandoko, N., Muzli, Rasmid, Zimmer, M., Cesca, S., Rivalta, E., Rohadi, S., Merdianto, U., Dahm, T., & Milkereit, C. (2016). Jailolo network, West Halmahera - Indonesia 2016/2018. GFZ Data Services.  https://doi.org/10.14470/2T7561654577

Robert Nowack. (2019). Autocorrelation of ambient noise and P-wave coda for crustal structure [Data set]. International Federation of Digital Seismograph Networks.  https://doi.org/10.7914/SN/7G_2019

Cynthia Ebinger, Andrew Newman, & Samer Naif. (2021). Collaborative Research: Constraining transient magma intrusion processes in the Nyiragongo-Kivu continental rift zone [Data set]. International Federation of Digital Seismograph Networks.  https://doi.org/10.7914/SN/7G_2021

Anya Reading, & Brian Kennett. (2005). CAPRA - Linkage [Data set]. International Federation of Digital Seismograph Networks.  https://doi.org/10.7914/SN/7J_2005

Diana Roman, Diana Roman, & Steven Golden. (2011). Correlating seismic and visual (TLS) signals at Breidamerkurjokull, Iceland. International Federation of Digital Seismograph Networks.  https://doi.org/10.7914/SN/7J_2011

Robert Abbott, Hunter Knox, & Stephanie James. (2013). Poker Flat Permafrost Seismic Interferometry Experiment [Data set]. International Federation of Digital Seismograph Networks.  https://doi.org/10.7914/SN/7J_2013

Universita Della Calabria, Italy. (1981). Rete Sismica Unical [Data set]. International Federation of Digital Seismograph Networks.  https://doi.org/10.7914/SN/IY

Ray Russo. (2007). Studies of crust and upper mantle structure, mantle flow and geodynamics of the Chile Ridge subduction zone [Data set]. International Federation of Digital Seismograph Networks.  https://doi.org/10.7914/SN/Y3_2007

Glenn Biasi. (2008). Wells, Nevada Aftershock Recording [Data set]. International Federation of Digital Seismograph Networks.  https://doi.org/10.7914/SN/Y3_2008

Anne Sheehan, John Collins, & Tim Stern. (2009). Collaborative Research: Constraining Mantle Rheology, Mantle Flow, and Crust/Mantle coupling Beneath New Zealand [Data set]. International Federation of Digital Seismograph Networks.  https://doi.org/10.7914/SN/Y3_2009

Larry Brown. (2011). Cornell-USGS Virgina Aftershock iMaging exPeriment [Data set]. International Federation of Digital Seismograph Networks.  https://doi.org/10.7914/SN/Y3_2011

Marine Denolle. (2012). Vaughn-Lewis Icefall Seismicity Project [Data set]. International Federation of Digital Seismograph Networks.  https://doi.org/10.7914/SN/Y3_2012

David Hawthorn. (2013). SEIS-UK instrument type noise study [Data set]. International Federation of Digital Seismograph Networks.  https://doi.org/10.7914/SN/Y3_2013

Anastasia Stroujkova, & James Lewkowicz. (2016). EFFECT OF THE EXPLOSIVE DETONATION PRODUCTS ON SEISMIC COUPLING [Data set]. International Federation of Digital Seismograph Networks.  https://doi.org/10.7914/SN/Y3_2016

Lara Wagner, & Diana Roman. (2017). Delaware 2017 Aftershock Study [Data set]. International Federation of Digital Seismograph Networks.  https://doi.org/10.7914/SN/Y3_2017

Cristian Marcelo Rougier. (2019). ACACOAST [Data set]. International Federation of Digital Seismograph Networks.  https://doi.org/10.7914/SN/Y3_2019

Jer-Ming Chiu. (1994). High resolution experiment along the Hikurangi subduction zone in New Zealand, Taupo Volcanic Zone [Data set]. International Federation of Digital Seismograph Networks.  https://doi.org/10.7914/SN/XP_1994

Sridhar Anandakrishnan, Douglas Wiens, & Andy Nyblade. (2000). A Broadband Seismic Investigation of Deep Continental Structure Across the East-West Antarctic Boundary [Data set]. International Federation of Digital Seismograph Networks.  https://doi.org/10.7914/SN/XP_2000

Steve Roecker. (2005). Discrete vs. Continuous Continental Deformation and the Role of the Lower Crust in the Tien Shan [Data set]. International Federation of Digital Seismograph Networks.  https://doi.org/10.7914/SN/XP_2005

Ken Dueker, & Rick Aster. (2008). Colorado Rockies Experiment and Seismic Transect [Data set]. International Federation of Digital Seismograph Networks.  https://doi.org/10.7914/SN/XP_2008

Michael West, & Douglas Christensen. (2010). Investigating the relationship between pluton growth and volcanism at two active intrusions in the central Andes [Data set]. International Federation of Digital Seismograph Networks.  https://doi.org/10.7914/SN/XP_2010

Brenguier, F., & RESIF. (2014). Seismic network XP: Volcarray temporary experiment (ISTerre/OVPF(IPGP)) [Data set]. RESIF - Réseau Sismologique et géodésique Français.  https://doi.org/10.15778/RESIF.XP2014

Maureen D. Long. (2015). Seismic Experiment for Imaging Structure beneath Connecticut [Data set]. International Federation of Digital Seismograph Networks.  https://doi.org/10.7914/SN/XP_2015

Claudio Berti, Lee Liberty, Josh Stachnik, & Dylan Mikesell. (2020). Aftershock deployment for Stanley, ID earthquake 2020 [Data set]. International Federation of Digital Seismograph Networks.  https://doi.org/10.7914/SN/XP_2020

Chet Hopp, & Verónica Rodriguez Tribaldos. (2022). EGS Collab: 4100L [Data set]. International Federation of Digital Seismograph Networks.  https://doi.org/10.7914/SN/XP_2022

Frank Vernon, Michael Hedlin, & Brian Stump. (1996). Black Thunder Mine [Data set]. International Federation of Digital Seismograph Networks.  https://doi.org/10.7914/SN/YB_1996

Frank Vernon, David James, & Paul Silver. (1998). Broad Band Array Study in South Africa [Data set]. International Federation of Digital Seismograph Networks.  https://doi.org/10.7914/SN/YB_1998

Paul, A., Hatzfeld, D., Mokhtari, M., & RESIF. (2000). Seismic network YB:CENTRAL ZAGROS lithospheric transect (RESIF-SISMOB) [Data set]. RESIF - Réseau Sismologique et géodésique Français.  https://doi.org/10.15778/RESIF.YB2000

Christa von_Hillebrandt-Andrade. (2003). Puerto Plata, Dominican Republic Aftershock Study - RAMP [Data set]. International Federation of Digital Seismograph Networks.  https://doi.org/10.7914/SN/YB_2003

Paola Bordoni, & John Haines. (2004). Cavola a Broadband Dense Array on a Landslide [Data set]. International Federation of Digital Seismograph Networks.  https://doi.org/10.7914/SN/YB_2004

Gregory Waite. (2005). Mount Saint Helens Dense Array [Data set]. International Federation of Digital Seismograph Networks.  https://doi.org/10.7914/SN/YB_2005

Efthimios Sokos. (2007). Trichonis Lake network [Data set]. International Federation of Digital Seismograph Networks.  https://doi.org/10.7914/SN/YB_2007

Gregory Waite. (2008). Fuego 2008 [Data set]. International Federation of Digital Seismograph Networks.  https://doi.org/10.7914/SN/YB_2008

John Hole. (2009). Batholiths Controlled Source [Data set]. International Federation of Digital Seismograph Networks.  https://doi.org/10.7914/SN/YB_2009

Mazabreau, Y., Clouard, V., & Deschamps, A. (2009). Seismic network YB: Haiti 2010 aftershock experiment (RESIF-SISMOB). RESIF - Rseau Sismologique et godsique Franais.  https://doi.org/10.15778/RESIF.YB2010

Eric Sandvol. (2013). Continental Dynamics/Central Anatolian Tectonics: Surface to mantle dynamics during collision to escape [Data set]. International Federation of Digital Seismograph Networks.  https://doi.org/10.7914/SN/YB_2013

Robert Reece. (2016). Evolution of Slow-Spreading Oceanic Crust: South Atlantic [Data set]. International Federation of Digital Seismograph Networks.  https://doi.org/10.7914/SN/YB_2016

John Louie. (2017). Yosemite Valley Deep Refraction Microtremor [Data set]. International Federation of Digital Seismograph Networks.  https://doi.org/10.7914/SN/YB_2017

Whitney Behr, Thorsten Becker, & Vera Schulte-Pelkum. (2018). Deep Fault Structure Beneath the Mojave from a High Density, Passive Seismic Profile [Data set]. International Federation of Digital Seismograph Networks.  https://doi.org/10.7914/SN/YB_2018

Imma Palomeras, & Juan Gómez Barreiro. (2022). GOLDFINGER [Data set]. International Federation of Digital Seismograph Networks.  https://doi.org/10.7914/SN/YB_2022

Steven Harder. (2008). Study of the Crustal Structure of Northern Vietnam. International Federation of Digital Seismograph Networks.  https://doi.org/10.7914/SN/1C_2008

Aaron Velasco, Galen Kaip, Antony Wamalwa, & Ezer Patlan. (2011). Seismic Characterization of Menengai Crater, Kenya. International Federation of Digital Seismograph Networks.  https://doi.org/10.7914/SN/1C_2011

Cesca, S., López Comino, J. Á., Kühn, D., & Dahm, T. (2016). Array in Wittewierum, Netherlands. GFZ Data Services.  https://doi.org/10.14470/6P7561560569

Gregory Waite. (2017). Keweenaw fault imaging and fractured rock characterization projects. International Federation of Digital Seismograph Networks.  https://doi.org/10.7914/SN/1C_2017

Uri ten Brink. (2018). Galilee Seismic Experiment: crustal and sedimentary structure and seismic hazard. International Federation of Digital Seismograph Networks.  https://doi.org/10.7914/SN/1C_2018

Barros, L. V., & Juraci Mario De Carvalho. (2019). Porto dos Gaucho [Data set]. International Federation of Digital Seismograph Networks.  https://doi.org/10.7914/SN/1C_2019

David Pedreira, & Javier A Pulgar. (2022). CANALAB Project - Temporary Seismic Deployment [Data set]. International Federation of Digital Seismograph Networks.  https://doi.org/10.7914/SN/1C_2022

Emile Okal. (1994). Seismic Probing of the Ontong-Java Plateau [Data set]. International Federation of Digital Seismograph Networks.  https://doi.org/10.7914/SN/XT_1994

Frank Vernon, & Ken Deuker. (1997). Colorado BB Array - Lodore [Data set]. International Federation of Digital Seismograph Networks.  https://doi.org/10.7914/SN/XT_1997

Douglas Wiens. (2001). Tonga-Fiji Dual Array Experiment [Data set]. International Federation of Digital Seismograph Networks.  https://doi.org/10.7914/SN/XT_2001

Frank Vernon, Gary Pavlis, Alan Levander, & Terry Wallace. (2003). Crust-Mantle Interactions during Continental Growth and High-Pressure Rock Exhumation at an Oblique Arc-Continent Collision Zone: SE Caribbean Margin [Data set]. International Federation of Digital Seismograph Networks.  https://doi.org/10.7914/SN/XT_2003

Gregory Waite. (2009). Fuego Volcano 2009 [Data set]. International Federation of Digital Seismograph Networks.  https://doi.org/10.7914/SN/XT_2009

Ileana Tibuleac, John Louie, Sathish Pullammanappallil, & David Von_Seggern. (2010). Retrieval of reflections from seismic background-noise measurements for geophysical imaging of Fault Systems in Reno, NV [Data set]. International Federation of Digital Seismograph Networks.  https://doi.org/10.7914/SN/XT_2010

Ray Russo. (2011). Deformation and Magmatic Modification of a Steep Continental Margin, Western ID-Eastern OR [Data set]. International Federation of Digital Seismograph Networks.  https://doi.org/10.7914/SN/XT_2011

AlpArray Seismic Network. (2014). Eastern Alpine Seismic Investigation (EASI) - AlpArray Complimentary Experiment. AlpArray Working Group.  https://doi.org/10.12686/alparray/xt_2014

Zhao, L., Paul, A., Solarino, S., & RESIF. (2018). Seismic network XT: CIFALPS-2 temporary experiment (China-Italy-France Alps seismic transect #2 [Data set]. RESIF - Réseau Sismologique et géodésique Français.  https://doi.org/10.15778/RESIF.XT2018

Jessie Bonner. (2008). New England Damage Experiment [Data set]. International Federation of Digital Seismograph Networks.  https://doi.org/10.7914/SN/Y8_2008

Charles Langston, & Heather DeShon. (2009). Detection and location of non-volcanic tremor in the New Madrid Seismic Zone [Data set]. International Federation of Digital Seismograph Networks.  https://doi.org/10.7914/SN/Y8_2009

David Oglesby, & Jennifer Tarnowski. (2013). Passive-Source Guided Wave Study along the San Andreas Fault in San Gorgonio Pass, California [Data set]. International Federation of Digital Seismograph Networks.  https://doi.org/10.7914/SN/Y8_2013

RECEP CAKIR, & Tom Brocher. (2016). Monitoring Entiat Earthquakes in Chelan County, Washington [Data set]. International Federation of Digital Seismograph Networks.  https://doi.org/10.7914/SN/Y8_2016

UC Santa Barbara. (1989). UC Santa Barbara Engineering Seismology Network [Data set]. International Federation of Digital Seismograph Networks.  https://doi.org/10.7914/SN/SB

Ghana Geological Survey. (2012). Ghana Digital Seismic Network [Data set]. International Federation of Digital Seismograph Networks.  https://doi.org/10.7914/SN/GH

Swiss Seismological Service (SED) At ETH Zurich. (1983). National Seismic Networks of Switzerland. ETH Zürich.  https://doi.org/10.12686/sed/networks/ch

Moretti, I., Cornet, F., & Virieux, J. (2017). 3F-Corinth Project temporary experiment (ENK6-CT-2000-00056). RESIF - Réseau Sismologique et géodésique Français.  https://doi.org/10.15778/RESIF.YX2001

James Cochran, Yong-Gang Li, & Jamie Steidl. (2008). Seismology Rapid Response Test During the SoSAF Shakeout [Data set]. International Federation of Digital Seismograph Networks.  https://doi.org/10.7914/SN/YX_2008

Jana Stakova-Pursley, Rick Aster, & Susan Bilek. (2009). Socorro Swarm 2009 RAMP [Data set]. International Federation of Digital Seismograph Networks.  https://doi.org/10.7914/SN/YX_2009

Simon Klemperer, & Kate Miller. (2010). Flexarray 3D Passive Seismic Imaging of Core-Complex Extension in the Ruby Range Nevada [Data set]. International Federation of Digital Seismograph Networks.  https://doi.org/10.7914/SN/YX_2010

Brandon Schmandt. (2016). Raton Basin UNM Broadband Network [Data set]. International Federation of Digital Seismograph Networks.  https://doi.org/10.7914/SN/YX_2016

Sridhar Anandakrishnan. (2004). Tidal modulation of ice stream flow, Tides B Upstream [Data set]. International Federation of Digital Seismograph Networks.  https://doi.org/10.7914/SN/ZG_2004

Gene Humphreys. (2006). Origin of the Columbia River Basalts and Uplift of the Wallowa Mountains [Data set]. International Federation of Digital Seismograph Networks.  https://doi.org/10.7914/SN/ZG_2006

Susan Beck, George Zandt, & Lara Wagner. (2010). Central Andean Uplift and the Geodynamics of the High Topography [Data set]. International Federation of Digital Seismograph Networks.  https://doi.org/10.7914/SN/ZG_2010

Raymond Willemann. (2013). Bringing New Tools and Techniques to Bear on Earthquake Hazard Analysis and Mitigation [Data set]. International Federation of Digital Seismograph Networks.  https://doi.org/10.7914/SN/ZG_2013

Frank Vernon, Yehuda Ben-Zion, & Dan Hollis. (2014). Sage Brush Flats Nodal Experiment [Data set]. International Federation of Digital Seismograph Networks.  https://doi.org/10.7914/SN/ZG_2014

Steve Gao. (2022). Seismic Imaging of the Pea Ridge Mine area, Southeast Missouri [Data set]. International Federation of Digital Seismograph Networks.  https://doi.org/10.7914/SN/ZG_2022

Steve Malone, & Paul Bodin. (2005). Mt. St.Helens Temporary Array 2005 [Data set]. International Federation of Digital Seismograph Networks.  https://doi.org/10.7914/SN/ZC_2005

Douglas Wiens. (2006). Anatahan and submarine Mariana volcanos [Data set]. International Federation of Digital Seismograph Networks.  https://doi.org/10.7914/SN/ZC_2006

Randy Keller. (2009). SINOPROBE-2 Controlled Source [Data set]. International Federation of Digital Seismograph Networks.  https://doi.org/10.7914/SN/ZC_2009

Hans-Peter Marshall, & Scott Havens. (2010). Seismic Detection of Avalanches [Data set]. International Federation of Digital Seismograph Networks.  https://doi.org/10.7914/SN/ZC_2010

Jay Pulliam. (2013). Greater Antilles Seismic Program [Data set]. International Federation of Digital Seismograph Networks.  https://doi.org/10.7914/SN/ZC_2013

Technological Educational Institute of Crete. (2006). Seismological Network of Crete [Data set]. International Federation of Digital Seismograph Networks.  https://doi.org/10.7914/SN/HC

Brian Kennett, Eric Debayle, & Alexei Gorbatov. (1999). QUOLL [Data set]. International Federation of Digital Seismograph Networks.  https://doi.org/10.7914/SN/7F_1999

Rob Sohn. (2019). Oman Borehole Project Land Stations [Data set]. International Federation of Digital Seismograph Networks.  https://doi.org/10.7914/SN/7F_2019

Marzorati, S., Ladina, C., Pantaleo, D., Calamita, C., Sofia, S., Boccanera, F., & Speranza, G. (2021). Seismic Data acquired by Snowbilla network - Sibillini Mountains - Italy [Data set]. Istituto Nazionale di Geofisica e Vulcanologia (INGV).  https://doi.org/10.13127/sd/fcjdr8key3

Steve Malone. (2004). Cooperative monitoring of volcanic tremor at Villarrica Volcano, Chile. International Federation of Digital Seismograph Networks.  https://doi.org/10.7914/SN/2B_2004

Heit, B., Yuan, X., Kind, R., & Asch, G. (2007). Lithospheric Dynamics in the Southernmost Andean Plateau (PUDEL). Deutsches GeoForschungsZentrum GFZ.  https://doi.org/10.14470/7O092361

Sara C Pryor. (2016). Pryor: Cornell University. International Federation of Digital Seismograph Networks.  https://doi.org/10.7914/SN/2B_2016

Dylan Mikesell, & Zongbo Xu. (2018). Fort Boise passive seismic water-recharge monitoring experiment. International Federation of Digital Seismograph Networks.  https://doi.org/10.7914/SN/2B_2018

Finnigan Illsley-Kemp, & Savage, M. (2019). Eruption or Catastrophe: Learning to Implement Preparedness for future Supervolcano Eruptions [Data set]. International Federation of Digital Seismograph Networks.  https://doi.org/10.7914/SN/2B_2019

Yoshihiro Kaneko, & Bryant Chow. (2017). Broadband East Coast Network [Data set]. International Federation of Digital Seismograph Networks.  https://doi.org/10.7914/SN/2P_2017

Meghan Miller, Trevor Allen, Ruth Murdie, Klaus Gessner, Huaiyu Yuan, Brian Kennett, & Robert Pickle. (2020). South West Australia Network [Data set]. International Federation of Digital Seismograph Networks.  https://doi.org/10.7914/SN/2P_2020

Yang Shen, & Danian Shi. (2006). Northeast Tibet Plateu Seismic Experiment: Pilot [Data set]. International Federation of Digital Seismograph Networks.  https://doi.org/10.7914/SN/Z1_2006

Emilie E.E. Hooft, D. R. Toomey, & Gregory Waite. (2008). Imaging the Upper Crust at Newberry Volcano using Large offset Reflections [Data set]. International Federation of Digital Seismograph Networks.  https://doi.org/10.7914/SN/Z1_2008

Douglas Wiens, & William Menke. (2009). Mantle flow and magma supply to the Eastern Lau Spreading Center [Data set]. International Federation of Digital Seismograph Networks.  https://doi.org/10.7914/SN/Z1_2009

Anastasia Stroujkova. (2011). Fracture Decoupling Experiment [Data set]. International Federation of Digital Seismograph Networks.  https://doi.org/10.7914/SN/Z1_2011

Cliff Thurber, & John Townend. (2016). Seismic Triggering Response for Earthquakes around Wellington NZ [Data set]. International Federation of Digital Seismograph Networks.  https://doi.org/10.7914/SN/Z1_2016

Fan-Chi Lin, & Jamie Farrell. (2018). Hawaii Nodal RAPID 2018 [Data set]. International Federation of Digital Seismograph Networks.  https://doi.org/10.7914/SN/Z1_2018

Peter Shearer. (2019). Monitoring Soil Movement at Golden Gate National Recreational Area, California [Data set]. International Federation of Digital Seismograph Networks.  https://doi.org/10.7914/SN/Z1_2019

Peter Shearer, Jane Willenbring, Sara Keen, & Travis Clow. (2020). Monitoring Soil Movement at the Jasper Ridge Biological Reserve, Woodside, CA [Data set]. International Federation of Digital Seismograph Networks.  https://doi.org/10.7914/SN/Z1_2020

David Holwell, Christopher Ogden, & Michael Daly. (2022). Copper Basin Exploration Science Broadband Seismometer Profile [Data set]. International Federation of Digital Seismograph Networks.  https://doi.org/10.7914/SN/Z1_2022

Rietbrock, A., Haberland, C., Bataille, K., Lange, D., & Dahm, T. (2004). TIPTEQ-Temporary seismological network (North) (2004/2005). GFZ Data Services.  https://doi.org/10.14470/MJ7559637482

James Mechie, & Michael Weber. (2006). GEO-DESIRE Wide-Angle Reflection / Refraction experiment, Israel and Jordan 2006 [Data set]. International Federation of Digital Seismograph Networks.  https://doi.org/10.7914/SN/ZW_2006

Rick Aster, & Philip Kyle. (2007). Erebus Tomography and Source Studies [Data set]. International Federation of Digital Seismograph Networks.  https://doi.org/10.7914/SN/ZW_2007

Balling, N., Tilmann, F., & Kind, R. (2010). The Jutland-to-Lower-Saxony (JULS) profile. GFZ Data Services.  https://doi.org/10.14470/MJ7565224230

Heather DeShon, Chris Hayward, Brian Stump, M. Beatrice Magnani, & Matthew Hornbach. (2013). North Texas Earthquake Study: Azle and Irving/Dallas [Data set]. International Federation of Digital Seismograph Networks.  https://doi.org/10.7914/SN/ZW_2013

MedNet Project Partner Institutions. (1990). Mediterranean Very Broadband Seismographic Network (MedNet). Istituto Nazionale di Geofisica e Vulcanologia (INGV).  https://doi.org/10.13127/SD/fBBBtDtd6q

Red Sismica Volcan Baru. (2000). ChiriNet [Data set]. International Federation of Digital Seismograph Networks.  https://doi.org/10.7914/SN/PA

Pacific Tsunami Warning Center. (1965). Pacific Tsunami Warning Seismic System [Data set]. International Federation of Digital Seismograph Networks.  https://doi.org/10.7914/SN/PT

Derek Sawyer. (2016). The Ohio State University School of Earth Sciences FanQuakes Project [Data set]. International Federation of Digital Seismograph Networks.  https://doi.org/10.7914/SN/6O_2016

MASE. (2007). Meso America Subduction Experiment [Data set]. Caltech.  https://doi.org/10.7909/C3RN35SP

Lange, D., & Soler, V. (2019). Monitoring the unrest of ElHierro Island with seismic observations. GFZ Data Services.  https://doi.org/10.14470/7Y7560573304

Thomas Lecocq. (2018). LARGE-MEM. International Federation of Digital Seismograph Networks.  https://doi.org/10.7914/SN/2L_2018

Martha Savage, John Townend, Simon Lamb, & Corentin Caudron. (2020). Wellington Wellbore Velocity change experiment [Data set]. International Federation of Digital Seismograph Networks.  https://doi.org/10.7914/SN/2L_2020

Hilary R. Martens, & University Of Montana. (2017). University of Montana Seismic Network [Data set]. International Federation of Digital Seismograph Networks.  https://doi.org/10.7914/SN/UM

Institut de physique du globe de Paris (IPGP), & École et Observatoire des Sciences de la Terre de Strasbourg (EOST). (1982). GEOSCOPE, French Global Network of broad band seismic stations. Institut de physique du globe de Paris (IPGP), Université de Paris.  https://doi.org/10.18715/GEOSCOPE.G

University of Zagreb. (2001). Croatian Seismograph Network [Data set]. International Federation of Digital Seismograph Networks.  https://doi.org/10.7914/SN/CR

Simon Klemperer. (2008). High-Lava-Plains-Active-Vcomp [Data set]. International Federation of Digital Seismograph Networks.  https://doi.org/10.7914/SN/Z2_2008

Guust Nolet, & Yann Hello. (2014). Galapagos2014 [Data set]. International Federation of Digital Seismograph Networks.  https://doi.org/10.7914/SN/Z2_2014

Judith Hubbard, & Syed Humayun Akhter. (2016). Temporary Receivers for Monitoring Bangladesh Earthquakes [Data set]. International Federation of Digital Seismograph Networks.  https://doi.org/10.7914/SN/Z2_2016

Anne Sheehan. (2019). Great Sand Dunes Colorado Earthquake study [Data set]. International Federation of Digital Seismograph Networks.  https://doi.org/10.7914/SN/Z2_2019

Roby Douilly. (2021). Haiti Response 2021 [Data set]. International Federation of Digital Seismograph Networks.  https://doi.org/10.7914/SN/Z2_2021

Federal Institute for Geosciences and Natural Resources. (1976). German Regional Seismic Network (GRSN). Bundesanstalt für Geowissenschaften und Rohstoffe.  https://doi.org/10.25928/mbx6-hr74

Pedersen, H. (2009). Seismic network Y4: Alps temporary broad band experiment (RESIF-SISMOB). RESIF - Réseau Sismologique et géodésique Français.  https://doi.org/10.15778/RESIF.Y42004

Cathy Snelson, & Philip Kyle. (2008). Mt. Erebus Volcano Observatory [Data set]. International Federation of Digital Seismograph Networks.  https://doi.org/10.7914/SN/Y4_2008

Mark Leidig. (2010). Eastern Mediterranean Seismic [Data set]. International Federation of Digital Seismograph Networks.  https://doi.org/10.7914/SN/Y4_2010

Roessler, D., Passarelli, L., Govoni, A., Bautz, R., Dahm, T., Maccaferri, F., Rivalta, E., Schierjott, J., & Woith, H. (2014). Extended Pollino Seismic Experiment, 2014-2015, GFZ Potsdam (FEFI, Pompei, NERA projects). GFZ Data Services.  https://doi.org/10.14470/L9180569

Rufus Catchings. (2016). Napa Seismic Investigation 2016 [Data set]. International Federation of Digital Seismograph Networks.  https://doi.org/10.7914/SN/Y4_2016

Diana Roman. (2020). Villarrica_2020 [Data set]. International Federation of Digital Seismograph Networks.  https://doi.org/10.7914/SN/Y4_2020

Anya Reading, & Nick Rawlinson. (2011). Bass Strait. International Federation of Digital Seismograph Networks.  https://doi.org/10.7914/SN/1P_2011

Ritter, J. R. R., Schmidt, B., Haberland, C., & Weber, M. DEEP-TEE Phase 1. GFZ Data Services.  https://doi.org/10.14470/6C709520

Douglas Wiens, & Maria Beatrice Magnani. (2018). Solid Earth response of the Patagonia Andes to post-Little Ice Age glacial retreat. International Federation of Digital Seismograph Networks.  https://doi.org/10.7914/SN/1P_2018

Sarah Mader, Tobias Neuffer, & Sebastian Busch. (2022). DB MISS [Data set]. International Federation of Digital Seismograph Networks.  https://doi.org/10.7914/SN/1P_2022

Amir Allam. (2015). San Jacinto Damage Zone Imaging Arrays [Data set]. International Federation of Digital Seismograph Networks.  https://doi.org/10.7914/SN/9K_2015

Florent Brenguier, Frank Vernon, & Yehuda Ben-Zion. (2018). 2018 FaultScan San Jacinto Fault dense array experiment [Data set]. International Federation of Digital Seismograph Networks.  https://doi.org/10.7914/SN/9K_2018

Schurr, B., Dushi, E., Rietbrock, A., & Duni, L. (2007). AlbACa – Albanian Earthquake Aftershock Campaign. GFZ Data Services.  https://doi.org/10.14470/4X7564679396

Tim Stern, Calum Chamberlain, John Townend, Konstantinos Michailos, & Carolin Boese. (2008). Southern Alps Microearthquake Borehole Array - part 2 [Data set]. International Federation of Digital Seismograph Networks.  https://doi.org/10.7914/SN/9F_2008

Kandilli Observatory And Earthquake Research Institute, Boğaziçi University. (1971). Kandilli Observatory And Earthquake Research Institute (KOERI) [Data set]. International Federation of Digital Seismograph Networks.  https://doi.org/10.7914/SN/KO

Ryberg, T., & Haberland, C. (2008). Lake Toba seismic network, Sumatra, Indonesia. Deutsches GeoForschungsZentrum GFZ.  https://doi.org/10.14470/2N934755

Ramon Carbonell. (2012). Wide-Angle seismic reflection Experiment across the Central Iberian Zone; Iberia Peninsula. International Federation of Digital Seismograph Networks.  https://doi.org/10.7914/SN/7A_2012

Maureen Long, & Paul Wiita. (2013). Mid-Atlantic Geophysical Integrative Collaboration. International Federation of Digital Seismograph Networks.  https://doi.org/10.7914/SN/7A_2013

Christopher W Johnson, Frank Vernon, Yehuda Ben-Zion, & Norimitsu Nakata. (2018). Sage Brush Flats Seismic Experiment on Interaction of Wind with Ground Motion. International Federation of Digital Seismograph Networks.  https://doi.org/10.7914/SN/7A_2018

Yuan, X., Schurr, B., Haberland, C., Abdybachaev, U., & Sharshebaev, A. (2019). Multi-scale imaging of the Main Pamir Thrust faults within the framework of CaTeNA project – Climatic and Tectonic Natural Hazards in Central Asia. GFZ Data Services.  https://doi.org/10.14470/2N7564774946

Marcelo Rocha. (2021). Carajás Mineral Province Seismic Network [Data set]. International Federation of Digital Seismograph Networks.  https://doi.org/10.7914/SN/7A_2021

Hatzfeld, D., Paul, A., & RESIF. (2010). Bam Aftershock temporary experiment (RESIF - SISMOB). RESIF - Réseau Sismologique et géodésique Français.  https://doi.org/10.15778/RESIF.ZF2003

Sridhar Anandakrishnan. (2005). Tidal modulation of ice stream flow, Tides [Data set]. International Federation of Digital Seismograph Networks.  https://doi.org/10.7914/SN/ZF_2005

Jay Pulliam. (2010). GUMBO: Gulf of Mexico Basin Opening [Data set]. International Federation of Digital Seismograph Networks.  https://doi.org/10.7914/SN/ZF_2010

Donna Shillington. (2011). Alaska Langseth Experiment to Understand the megaThrust [Data set]. International Federation of Digital Seismograph Networks.  https://doi.org/10.7914/SN/ZF_2011

Paul Winberry. (2012). Collaborative Research: East Antarctic Outlet Glacier Dynamics [Data set]. International Federation of Digital Seismograph Networks.  https://doi.org/10.7914/SN/ZF_2012

Fontaine, F. R., Barruol, G., & Gonzalez, A. (2015). Rivière des Pluies Project, La Réunion Island, 2015-2018 [Data set]. RESIF - Réseau Sismologique et géodésique Français.  https://doi.org/10.15778/RESIF.ZF2015

Tom McEvilly. (1994). New Zealand Study [Data set]. International Federation of Digital Seismograph Networks.  https://doi.org/10.7914/SN/XM_1994

Gary Pavlis. (1995). Wabash Valley Array Study [Data set]. International Federation of Digital Seismograph Networks.  https://doi.org/10.7914/SN/XM_1995

John A. Collins, R. S. (1998). Ocean Seismic Network Exp. [Data set]. International Federation of Digital Seismograph Networks.  https://doi.org/10.7914/SN/XM_1998

Jim Ni. (1999). Colorado Plateau/Rio Grand Rift/Great Plains Seismic Transect [Data set]. International Federation of Digital Seismograph Networks.  https://doi.org/10.7914/SN/XM_1999

Katie Keranen. (2011). Broadband recording at the site of great earthquake rupture in the Alaska Megathrust [Data set]. International Federation of Digital Seismograph Networks.  https://doi.org/10.7914/SN/XM_2011

The ARGOS Project. (2012). ARGOS - Alutu and Regional Geophysical Observation Study [Data set]. International Federation of Digital Seismograph Networks.  https://doi.org/10.7914/SN/XM_2012

Cliff Thurber. (2016). Poroelastic Tomography at Brady Geothermal Field [Data set]. International Federation of Digital Seismograph Networks.  https://doi.org/10.7914/SN/XM_2016

Jay Pulliam. (2017). Geothermal Seismic Exploration and Monitoring Via Ambient Seismic Noise Interferometry [Data set]. International Federation of Digital Seismograph Networks.  https://doi.org/10.7914/SN/XM_2017

Susan Beck, Ryan Porter, Steve Roecker, & Eric Kiser. (2022). TANGO, Collaborative Research: TransANdean Great Orogeny, Broadbands/Argentina deployment. [Data set]. International Federation of Digital Seismograph Networks.  https://doi.org/10.7914/SN/XM_2022

Australian National University (ANU, Australia). (2011). Australian Seismometers in Schools [Data set]. AusPass.  https://doi.org/10.7914/SN/S1

Schurr, B., Asch, G., & Wigger, P. (1997). PUNA. GFZ Data Services.  https://doi.org/10.14470/MO6442843258

John Louie, & Ileana  Tibuleac. (2016). Reno Sedimentary and Volcanic Basins Deep ReMi [Data set]. International Federation of Digital Seismograph Networks.  https://doi.org/10.7914/SN/ZB_2016

Aaron Velasco, & Marianne Karplus. (2017). Rapid Aftershock Deployment for the September 2017 M=8.1 and M.7.1 Earthquakes in Mexico (RADSEM) [Data set]. International Federation of Digital Seismograph Networks.  https://doi.org/10.7914/SN/ZB_2017

David Prior, & Huw Horgan. (2019). Anisotropy and structure of the Priestley Glacier shear margin, Antarctica [Data set]. International Federation of Digital Seismograph Networks.  https://doi.org/10.7914/SN/ZB_2019

Turowski, J. M., Chen, W.-S., Queißer, T., Chang, J.-M., Chao, W.-A., Nativ, R., Dietze, M., Hovius, N., Chen, Y.-G., & Chang, W.-Y. (2022). Taiwan multi-parametric environmental seismic network. GFZ Data Services.  https://doi.org/10.14470/GD993669

Steve Harder. (2006). Potrillo Volcanic Field Experimental Shots, 08-005 [Data set]. International Federation of Digital Seismograph Networks.  https://doi.org/10.7914/SN/ZR_2006

Wayne Pennington. (2007). Reconnaissance survey of Bering Glacier Basal seismicity and calving [Data set]. International Federation of Digital Seismograph Networks.  https://doi.org/10.7914/SN/ZR_2007

Wayne Pennington. (2008). Bering Glacier Field Camp 2008 [Data set]. International Federation of Digital Seismograph Networks.  https://doi.org/10.7914/SN/ZR_2008

Brian Kennett, & Herb McQueen. (2009). Mt Isa Norther Queensland - AuScope [Data set]. Australian Passive Seismic Server.  https://doi.org/10.7914/SN/ZR_2009

Jesse Lawrence, & Cyndi Kelly. (2012). El Tatio Geyser Study [Data set]. International Federation of Digital Seismograph Networks.  https://doi.org/10.7914/SN/ZR_2012

Richard England. (2013). SCANLIPS3D [Data set]. International Federation of Digital Seismograph Networks.  https://doi.org/10.7914/SN/ZR_2013

Cliff Thurber. (2015). Laguna del Maule seismic imaging [Data set]. International Federation of Digital Seismograph Networks.  https://doi.org/10.7914/SN/ZR_2015

Eibl, E. P. S., Vollmer, D., Jousset, P., Currenti, G., Contrafatto, D., Larocca, G., Pellegrino, D., & Pulvirenti, M. (2022). 1-month seismological experiment on Etna, Italy in 2019. GFZ Data Services.  https://doi.org/10.14470/ME7564062119

California Institute of Technology (Caltech). (2000). Laser Interferometer Gravitational-Wave Experiment [Data set]. International Federation of Digital Seismograph Networks.  https://doi.org/10.7914/SN/LI

Cynthia Ebinger. (2018). Crust and mantle structure and the expression of extension in the Turkana Depression of Kenya and Ethiopia [Data set]. International Federation of Digital Seismograph Networks.  https://doi.org/10.7914/SN/Y1_2018

OGS (Istituto Nazionale di Oceanografia e di Geofisica Sperimentale) and University of Trieste. (2002). North-East Italy Broadband Network [Data set]. International Federation of Digital Seismograph Networks.  https://doi.org/10.7914/SN/NI

Rutgers University. (2013). Ocean Observatories Initiative [Data set]. International Federation of Digital Seismograph Networks.  https://doi.org/10.7914/SN/OO

Istituto Nazionale di Oceanografia e di Geofisica Sperimentale - OGS. (2016). North-East Italy Seismic Network [Data set]. FDSN.  https://doi.org/10.7914/SN/OX

Paul Winberry. (2015). Collaborative Research: Grounding Line Dynamics: Crary Ice Rise Revisited [Data set]. International Federation of Digital Seismograph Networks.  https://doi.org/10.7914/SN/9J_2015

W�Lbern, I., & R�Mpker, G. (2020). FoMapS: Seismic investigation of the Fogo magmatic plumbing system, Cape Verde, using multi-array techniques. GFZ Data Services.  https://doi.org/10.14470/4W7562667842

Reiss, M. C., & Rümpker, G. (2020). SEISVOL - Seismic and Infrasound Networks to study the volcano Oldoinyo Lengai. GFZ Data Services.  https://doi.org/10.14470/4W7564850022

Avery Conner, Weston Thelen, Amanda Thomas, & Marcus Chaknova. (2021). Mount St. Helens 2021 [Data set]. International Federation of Digital Seismograph Networks.  https://doi.org/10.7914/SN/9J_2021

Amy Gilligan. (2022). Probing Into the Crust Through eastern Scotland [Data set]. International Federation of Digital Seismograph Networks.  https://doi.org/10.7914/SN/9J_2022

University of Calgary (U of C Canada). (2018). EON-ROSE [Data set]. International Federation of Digital Seismograph Networks.  https://doi.org/10.7914/SN/EO

Bruce Luyendyk, & Frank Rack. (2011). Coulman High VSP, Antarctica, 2010 [Data set]. International Federation of Digital Seismograph Networks.  https://doi.org/10.7914/SN/X8_2011

William Menke, Vadim Levin, & Fiona Darbyshire. (2012). Deep Structure of Three Continental Sutures in Eastern North America [Data set]. International Federation of Digital Seismograph Networks.  https://doi.org/10.7914/SN/X8_2012

Zieger, T., Lerbs, N., Ritter, J. R. R., & Korn, M. (2019). Seismic Recordings for SMARTIE1: Seismic Monitoring And Research of Wind Turbine Induced Emissions 1. GFZ Data Services.  https://doi.org/10.14470/K37563128245

Geophysical Survey of the National Academy of sciences of Tajikistan. (2009). Tajikistan National Seismic Network [Data set]. International Federation of Digital Seismograph Networks.  https://doi.org/10.7914/SN/TJ

Dr Martin Reyners. (2014). Otago temporary broadband network [Data set]. International Federation of Digital Seismograph Networks.  https://doi.org/10.7914/SN/6K_2014

Giorgio Lacanna. (2016). Stromboli 2016 [Data set]. International Federation of Digital Seismograph Networks.  https://doi.org/10.7914/SN/6K_2016

John Paul O'Donnell, Stephan Thiel, Kate Robertson, Alexei Gorbatov, & Bruce Goleby. (2020). AusArray SA [Data set]. International Federation of Digital Seismograph Networks.  https://doi.org/10.7914/SN/6K_2020

Institute Earth Sciences "Jaume Almera" CSIC (ICTJA Spain). (2007). IberArray [Data set]. International Federation of Digital Seismograph Networks.  https://doi.org/10.7914/SN/IB

French Landslide Observatory – Seismological Datacenter / RESIF. (2006). Observatoire Multi-disciplinaire des Instabilités de Versants (OMIV) [Data set]. RESIF - Réseau Sismologique et géodésique Français.  https://doi.org/10.15778/RESIF.MT

Bob Phinney. (1994). Sierras Broadband II [Data set]. International Federation of Digital Seismograph Networks.  https://doi.org/10.7914/SN/XL_1994

Klaus Jacob. (1995). North Korea Nuclear Site Investigation [Data set]. International Federation of Digital Seismograph Networks.  https://doi.org/10.7914/SN/XL_1995

Ken Dueker, & Gene Humphreys. (1997). An asthenosphere-lithosphere probe in North America [Data set]. International Federation of Digital Seismograph Networks.  https://doi.org/10.7914/SN/XL_1997

Al Lindh. (1998). Santa Clara Valley Fill structure [Data set]. International Federation of Digital Seismograph Networks.  https://doi.org/10.7914/SN/XL_1998

Al Lindh, & Tom McEvilly. (1999). San Francisco/Oakland Dense Array 2000 [Data set]. International Federation of Digital Seismograph Networks.  https://doi.org/10.7914/SN/XL_1999

Shad O'Neel. (2008). Collaborative Research: Dynamic controls on tidewater glacier retreat [Data set]. International Federation of Digital Seismograph Networks.  https://doi.org/10.7914/SN/XL_2008

Anne Meltzer. (2012). Central Mongolia Seismic Experiment [Data set]. International Federation of Digital Seismograph Networks.  https://doi.org/10.7914/SN/XL_2012

University of Trieste. (1993). Friuli Venezia Giulia Accelerometric Network [Data set]. International Federation of Digital Seismograph Networks.  https://doi.org/10.7914/SN/RF

George Helffrich. (1999). RUSH-I [Data set]. International Federation of Digital Seismograph Networks.  https://doi.org/10.7914/SN/XQ_1999

Robert White. (2001). Hikurangi Subduction System (New Zealand) Seismic Transects, North Island Geophysical Transect Passive [Data set]. International Federation of Digital Seismograph Networks.  https://doi.org/10.7914/SN/XQ_2001

Yong-Gang Li, & John Vidale. (2006). Collaborative Research: Understanding Fault Zone Compliance by Seismic Probing of InSAR Anomalies, Mojave Fault-Zone Compliance [Data set]. International Federation of Digital Seismograph Networks.  https://doi.org/10.7914/SN/XQ_2006

Alan Levander. (2007). Seismic and Geodetic Investigations of Mendocino Triple Junction Dynamics [Data set]. International Federation of Digital Seismograph Networks.  https://doi.org/10.7914/SN/XQ_2007

Clinton Wood, & Brady Cox. (2011). NEESR-CR: Topographic Effects in Strong Ground Motion - From Physical and Numerical Modeling to Design [Data set]. International Federation of Digital Seismograph Networks.  https://doi.org/10.7914/SN/XQ_2011

Lara Wagner. (2012). Pre-Hydrofracking Regional Assessment of Central Carolina Seismicity [Data set]. International Federation of Digital Seismograph Networks.  https://doi.org/10.7914/SN/XQ_2012

Lee Liberty. (2017). Salt Lake 2017 Land Streamer profiling [Data set]. International Federation of Digital Seismograph Networks.  https://doi.org/10.7914/SN/XQ_2017

Oliver Lamb, & Jonathan Lees. (2019). Chile Glacial Volcano Experiment [Data set]. International Federation of Digital Seismograph Networks.  https://doi.org/10.7914/SN/XQ_2019

Laurence Audin. (2020). CHAUVET [Data set]. International Federation of Digital Seismograph Networks.  https://doi.org/10.7914/SN/XQ_2020

Albuquerque Seismological Laboratory (ASL)/USGS. (2013). Central and Eastern US Network [Data set]. International Federation of Digital Seismograph Networks.  https://doi.org/10.7914/SN/N4

Jer-Ming Chiu. (2010). Exploring Seismic Velocity of Sediments in the Mississippi Embayment. International Federation of Digital Seismograph Networks.  https://doi.org/10.7914/SN/3E_2010

Emilie Hooft. (2015). Crustal Magma Plumbing of the Santorini Volcanic System - Land Component. International Federation of Digital Seismograph Networks.  https://doi.org/10.7914/SN/3E_2015

David Fee, Robin Matoza, & Arthur Jolly. (2016). Yasur Volcano Temporary Deployment, Summer 2016 [Data set]. International Federation of Digital Seismograph Networks.  https://doi.org/10.7914/SN/3E_2016

Silvio De Angelis. (2018). Experiment in Fuego. International Federation of Digital Seismograph Networks.  https://doi.org/10.7914/SN/3E_2018

Diana Roman, & John Power. (2022). Islands of the Four Mountains 2022-23 [Data set]. International Federation of Digital Seismograph Networks.  https://doi.org/10.7914/SN/3E_2022

University of Utah. (1962). University of Utah Regional Seismic Network [Data set]. International Federation of Digital Seismograph Networks.  https://doi.org/10.7914/SN/UU

Alexandros Savvaidis. (2018). Texas Seismological Network [Data set]. International Federation of Digital Seismograph Networks.  https://doi.org/10.7914/SN/4T_2018

Cliff Thurber, Steve Roecker, John Townend, Tim Stern, & Neal Lord. (2012). WIsconsin, new Zealand, And Rensselaer Deployment [Data set]. International Federation of Digital Seismograph Networks.  https://doi.org/10.7914/SN/ZT_2012

Andy Nyblade. (2015). REU: Imaging the Bushveld Complex, South Africa [Data set]. International Federation of Digital Seismograph Networks.  https://doi.org/10.7914/SN/ZT_2015

Xiaotao Yang. (2021). Wabash River Flow (WARF) Seismic Experiment [Data set]. International Federation of Digital Seismograph Networks.  https://doi.org/10.7914/SN/ZT_2021

Reykjavík Energy (Iceland). (2016). OR - Reykjavik Energy [Data set]. International Federation of Digital Seismograph Networks.  https://doi.org/10.7914/SN/OR

Art Lerner-Lam. (1992). Rocky Mountain Front II [Data set]. International Federation of Digital Seismograph Networks.  https://doi.org/10.7914/SN/XG_1992

Anne Meltzer, & John Armbruster. (1995). Nanga Parbat Pakistan, Crustal Reworking During Orogeny: An Active System Himalayan Perspective [Data set]. International Federation of Digital Seismograph Networks.  https://doi.org/10.7914/SN/XG_1995

Eric Sandvol. (1999). Eastern Turkey Seismic Experiment: Lithospheric Structure in an Active Continental Collision Zone [Data set]. International Federation of Digital Seismograph Networks.  https://doi.org/10.7914/SN/XG_1999

Brian Stump. (2002). A Comparative Study of Natural and Man-Induced Seismicity in the Yanquing-Huailai Basin and the Haicheng Area [Data set]. International Federation of Digital Seismograph Networks.  https://doi.org/10.7914/SN/XG_2002

Ken Creager, John Vidale, & Steve Malone. (2009). Cascadia Array of Arrays [Data set]. International Federation of Digital Seismograph Networks.  https://doi.org/10.7914/SN/XG_2009

Cornou, C., Deschamps, A., Voisin, C., & RESIF. (2014). Seismic network XG:Barcelonette (France) aftershok experiment (RESIF-SISMOB, SISMO l'ECOLE) [Data set]. RESIF - Réseau Sismologique et géodésique Français.  https://doi.org/10.15778/RESIF.XG2014

Susan Bilek, & Rick Aster. (2015). Colorado River Runoff Pilot Project [Data set]. International Federation of Digital Seismograph Networks.  https://doi.org/10.7914/SN/XG_2015

Ph.D. Ligdamis A. Gutierrez E. (2016). Universidad Tecnica de Ambato [Data set]. International Federation of Digital Seismograph Networks.  https://doi.org/10.7914/SN/XG_2016

Patricia Persaud. (2017). San Bernardino Basin (USGS) - Jan 2017 nodal deployment [Data set]. International Federation of Digital Seismograph Networks.  https://doi.org/10.7914/SN/XG_2017

Amanda Thomas. (2018). Rattlesnake Ridge 2018 [Data set]. International Federation of Digital Seismograph Networks.  https://doi.org/10.7914/SN/XG_2018

Moreau, L., & RESIF. (2019). Svalbard - Vallunden (Icewaveguide) (RESIF - SISMOB_Nodes) [Data set]. RESIF - Réseau Sismologique et géodésique Français.  https://doi.org/10.15778/RESIF.XG2019

Froment, B., Cushing, E. M., Gélis, C., Gisselbrecht, L., Beauprêtre, S., Tourette, A., & RESIF. (2023). France 2020, Dense nodal seismic array in the Rhône Valley, DARE project [Data set]. RESIF - Réseau Sismologique et géodésique Français.  https://doi.org/10.15778/RESIF.XG2020

Carl Ebeling. (2021). Two-station Seismic Noise and Signal Site Survey in Uzbekistan [Data set]. International Federation of Digital Seismograph Networks.  https://doi.org/10.7914/SN/XG_2021

Paul Winberry, Sridhar Anandakrishnan, & Lucas Zoet. (2023). Geophysical Habitat of Subglacial Thwaites [Data set]. International Federation of Digital Seismograph Networks.  https://doi.org/10.7914/SN/XG_2023

Data Group @ PIC. (2007). Discrete vs. Continuous Continental Deformation and the Role of the Lower Crust in the Tien Shan [Data set]. International Federation of Digital Seismograph Networks.  https://doi.org/10.7914/SN/Z5_2007

Randy Keller. (2008). High Lava Plains Active - Single Component Subset A [Data set]. International Federation of Digital Seismograph Networks.  https://doi.org/10.7914/SN/Z5_2008

John Nabelek, & Jochen Braunmiller. (2013). Seismicity, Structure and Dynamics of the Gorda Deformation Zone [Data set]. International Federation of Digital Seismograph Networks.  https://doi.org/10.7914/SN/Z5_2013

Fernando Santoro, & Chuck Dahl. (2016). Vibration measurement at the MROI Inner Beam Combining Area technical slab, instrument optical tables and Delay Line Area [Data set]. International Federation of Digital Seismograph Networks.  https://doi.org/10.7914/SN/Z5_2016

Matt Ralston, Louise Pellerin, Darcy McPhee, & Paul Bedrosian. (2017). Summer of Applied Geophysical Experience Active Seismic  2017 [Data set]. International Federation of Digital Seismograph Networks.  https://doi.org/10.7914/SN/Z5_2017

Meghan S. Miller, Sarah M. Roeske, & Jeff A, Benowitz. (2018). A four-dimensional view of deformation in the Eastern Alaska Range - where did the slip on the Denali fault go? [Data set]. International Federation of Digital Seismograph Networks.  https://doi.org/10.7914/SN/Z5_2018

Suzan van der Lee. (2022). Dry Rifting In the Albertine-Rhino graben (DRIAR), Uganda [Data set]. International Federation of Digital Seismograph Networks.  https://doi.org/10.7914/SN/Z5_2022

Malet, J.-P., Hibert, C., Radiguet, M., Gautier, S., Larose, E., Amitrano, D., Jongmans, D., Bièvre, G., & RESIF. (2015). French Landslide Observatory – OMIV (Temporary data) (MT-campagne) (RESIF - SISMOB) [Data set]. RESIF - Réseau Sismologique et géodésique Français.  https://doi.org/10.15778/RESIF.1N2015

Institute of GeoSciences (IGEO), Polytechnic University of Tirana (PUT). (2002). Albanian Seismological Network [Data set]. International Federation of Digital Seismograph Networks.  https://doi.org/10.7914/SN/AC

Observatoire Volcanologique Du Piton De La Fournaise (OVPF), & Institut De Physique Du Globe De Paris (IPGP). (2008). Seismic, tiltmeter, extensometer, magnetic and weather permanent networks on Piton de la Fournaise volcano and La Réunion. Institut de physique du globe de Paris (IPGP), Université de Paris.  https://doi.org/10.18715/reunion.PF

Bryndís Brandsdóttir. (2008). South Iceland Seismic Zone 2008 [Data set]. International Federation of Digital Seismograph Networks.  https://doi.org/10.7914/SN/5F_2008

Daniel Binder, Bernd Kulessa, & Stefan Mertl. (2012). GlacioBurst. International Federation of Digital Seismograph Networks.  https://doi.org/10.7914/SN/5F_2012

Ninfa Bennington. (2015). Magnetotelluric and seismic investigation of arc melt generation, delivery, and storage beneath Okmok Volcano. International Federation of Digital Seismograph Networks.  https://doi.org/10.7914/SN/5F_2015

University of Bergen. (2018). INTAROS temporary Ocean Bottom Seismometers (OBS) on northern Mid Atlantic Ridge [Data set]. International Federation of Digital Seismograph Networks.  https://doi.org/10.7914/SN/5F_2018

David Green, & Andy Nowacki. (2021). Foulness Seismoacoustic Coupling Trial [Data set]. International Federation of Digital Seismograph Networks.  https://doi.org/10.7914/SN/5F_2021

Eric Sandvol, & Tom Hearn. (2022). Burma Arc from Collision Kinematics to Subduction Tectonics as Observed from Passive seismic - Thailand [Data set]. International Federation of Digital Seismograph Networks.  https://doi.org/10.7914/SN/5F_2022

Derek Keir, & James O.S. Hammond. (2009). AFAR0911. International Federation of Digital Seismograph Networks.  https://doi.org/10.7914/SN/2H_2009

Po-Li Su, D. O. E. S., & Po-Fei Chen, D. O. E. S. (2014). Ilan Plain 2014 [Data set]. International Federation of Digital Seismograph Networks.  https://doi.org/10.7914/SN/2H_2014

Jason Hebert, & Data Group. (2016). Interim Broadband Monitoring of the Mount Erebus Volcano. International Federation of Digital Seismograph Networks.  https://doi.org/10.7914/SN/2H_2016

Valerie Zimmer. (2007). Seismic Monitoring of Active Rock Fall Source Areas in the Yosemite National Park [Data set]. International Federation of Digital Seismograph Networks.  https://doi.org/10.7914/SN/X7_2007

Chevrot, S., Sylvander, M., & RESIF. (2017). Seismic network X7:PYROPE PYRenean Observational Portable Experiment (RESIF-SISMOB) [Data set]. RESIF - Réseau Sismologique et géodésique Français.  https://doi.org/10.15778/RESIF.X72010

Pat Ryan, Gene Humphreys, & Rob Clayton. (2016). Wallowa Uplift & Origin of the columbia River Basalts [Data set]. International Federation of Digital Seismograph Networks.  https://doi.org/10.7914/SN/X7_2016

Joe Moore, & Kristine Pankow. (2019). FORGE Phase2C Stimulation [Data set]. International Federation of Digital Seismograph Networks.  https://doi.org/10.7914/SN/X7_2019

Deschamps Anne, Déverchère, J., & Ferdinand, R. W. (2007). SEISMOTANZ'07. RESIF - Réseau Sismologique et géodésique Français.  https://doi.org/10.15778/RESIF.ZS2007

Sridhar Anandakrishnan. (2009). CReSIS Greenland Lake Drainage 2009 [Data set]. International Federation of Digital Seismograph Networks.  https://doi.org/10.7914/SN/ZS_2009

Jeffrey J. McGuire, John A. Collins, Uri S. ten Brink, & Nathan C. Miller. (2012). Seismicity of East Coast Submarine Landslides [Data set]. International Federation of Digital Seismograph Networks.  https://doi.org/10.7914/SN/ZS_2012

Christian Poppeliers. (2014). Measuring the frequency of ocean breaker induced surface waves for determining swell direction: feasibility study [Data set]. International Federation of Digital Seismograph Networks.  https://doi.org/10.7914/SN/ZS_2014

Ileana  Tibuleac, John N. Louie, William S. Honjas, & Zachary Young. (2015). Quantifying Egs Reservoir Complexity With An Integrated Geophysical Approach And Improved Resolution Ambient Seismic Noise Inter [Data set]. International Federation of Digital Seismograph Networks.  https://doi.org/10.7914/SN/ZS_2015

Heit, B., Weber, M., Tilmann, F., Haberland, C., Jia, Y., Carraro, C., Walcher, G., Franceschini, A., & Pesaresi, D. (2017). The Swath-D Seismic Network in Italy and Austria. GFZ Data Services.  https://doi.org/10.14470/MF7562601148

Stéphanie Gautier. (2021). NODESPEGAIROLLES [Data set]. International Federation of Digital Seismograph Networks.  https://doi.org/10.7914/SN/ZS_2021

Samer Naif, & Michael Steckler. (2022). Subduction below extreme sedimentation: A multidisciplinary transect from the Ganges-Brahmaputra Delta to the IndoBurma Backarc [Data set]. International Federation of Digital Seismograph Networks.  https://doi.org/10.7914/SN/ZS_2022

Dr. Yinshuang Ai, & Dr. Tianyu Zheng. (2001). NCISP2 [Data set]. International Federation of Digital Seismograph Networks.  https://doi.org/10.7914/SN/ZQ_2001

Katie Keranen. (2011). Oklahoma RAMP [Data set]. International Federation of Digital Seismograph Networks.  https://doi.org/10.7914/SN/ZQ_2011

Harold Gurrola. (2013). Imaging the Matador arch using receiver funcitons from Texan dataloggers and short period geophones [Data set]. International Federation of Digital Seismograph Networks.  https://doi.org/10.7914/SN/ZQ_2013

Paul Winberry, Jake Walter, Jason Amundson, & Timothy Bartholomaus. (2015). Taku Glacier [Data set]. International Federation of Digital Seismograph Networks.  https://doi.org/10.7914/SN/ZQ_2015

University of South Carolina. (2000). South Carolina Earth Physics Project [Data set]. International Federation of Digital Seismograph Networks.  https://doi.org/10.7914/SN/SP

Brian Kennett. (1997). KIMBA97. International Federation of Digital Seismograph Networks.  https://doi.org/10.7914/SN/7D_1997

Wes Thelen, & Paul Bodin. (2009). Yakima Landslide RAMP. International Federation of Digital Seismograph Networks.  https://doi.org/10.7914/SN/7D_2009

IRIS OBSIP. (2011). Cascadia Initiative Community Experiment - OBS Component. International Federation of Digital Seismograph Networks.  https://doi.org/10.7914/SN/7D_2011

Wenyuan Fan, Yihe Huang, & S. Shawn Wei. (2018). Lake-induced earthquakes in Lake Erie [Data set]. International Federation of Digital Seismograph Networks.  https://doi.org/10.7914/SN/7D_2018

Calum Chamberlain. (2022). Puysegur Tremor And Nucleation Geophysical Observatory [Data set]. International Federation of Digital Seismograph Networks.  https://doi.org/10.7914/SN/7D_2022

USGS Hawaiian Volcano Observatory (HVO). (1956). Hawaiian Volcano Observatory Network [Data set]. International Federation of Digital Seismograph Networks.  https://doi.org/10.7914/SN/HV

Ian Bastow, Christopher Ogden, Sylvana Pilidou, Iordanis Dimitriados, Paris Iosif, & Costas Constantinou. (2016). TROODOS:  Tomography and Receiver function Observations of an Ophiolite using Data Obtained from Seismology [Data set]. International Federation of Digital Seismograph Networks.  https://doi.org/10.7914/SN/3K_2016

SNSN. (1904). Swedish National Seismic Network. Uppsala University, Uppsala, Sweden.  https://doi.org/10.18159/SNSN

Readman, P. W., & Brian M. O’Reilly. (2022). Ireland Array. GFZ Data Services.  https://doi.org/10.14470/6Z7558576550

Ting Chen, Catherine Snelson, & Robert Mellors. (2016). Source Physics Experiment Phase 1 Large-N Array. International Federation of Digital Seismograph Networks.  https://doi.org/10.7914/SN/1M_2016

Lauterjung, J., Pilz, M., Petryna, Y., Boxberger, T., Orunbaev, S., & Moldobekov, B. (2018). MI-DAM - MultI-parameter monitoring and real-time risk assessment of hydroelectric DAMs in the Kyrgyz Republic. GFZ Data Services.  https://doi.org/10.14470/6Z7563484593

Dana Peterson, Stephanie R. James, & Jonathan Saul Caine. (2021). Walker Ranch Nodal Seismic Array [Data set]. International Federation of Digital Seismograph Networks.  https://doi.org/10.7914/SN/1M_2021

Oth, A., Barrière, J., D’Oreye, N., Mavonga, G., Subira, J., Mashagiro, N., Kafundu, B., Fiama, S., Celli, G., De Dieu Birigande, J., Ntenge, A. J., & Kervyn, F. (2013). Kivu Seismological Network (KivuSnet) [Data set]. GFZ Data Services.  https://doi.org/10.14470/XI058335

Karen Fischer. (1997). The Origins of Mantle Anisotropy beneath Eastern North America [Data set]. International Federation of Digital Seismograph Networks.  https://doi.org/10.7914/SN/XO_1997

Al Lindh, & Russell Sell. (2000). Santa Clara Valley 2000 [Data set]. International Federation of Digital Seismograph Networks.  https://doi.org/10.7914/SN/XO_2000

Douglas Wiens, & Simon Klemperer. (2003). US-Japan Collaborative Research: Multi-scale seismic imaging of the Mariana Subduction Factory [Data set]. International Federation of Digital Seismograph Networks.  https://doi.org/10.7914/SN/XO_2003

John Townend, Martha Savage, Tim Stern, Cliff Thurber, & Stefan Buske. (2010). Deep Fault Drilling Project, Alpine Fault, New Zealand: Whataroa-Wanganui Passive Seismology Experiment 2010 [Data set]. International Federation of Digital Seismograph Networks.  https://doi.org/10.7914/SN/XO_2010

Gary Pavlis, & Hersh Gilbert. (2011). Ozark Illinois Indiana Kentucky (OIINK) Flexible Array Experiment [Data set]. International Federation of Digital Seismograph Networks.  https://doi.org/10.7914/SN/XO_2011

EMERSITO Working Group. (2018). Rete sismica del gruppo EMERSITO, sequenza sismica del 2016 in Italia Centrale. Istituto Nazionale di Geofisica e Vulcanologia (INGV).  https://doi.org/10.13127/SD/7TXeGdo5X8

Geoff Abers, Douglas Wiens, Susan Schwartz, Anne Sheehan, Donna Shillington, Lindsay Worthington, Patrick Shore, Emily Rowland, Spahr Webb, & Aubreya Adams. (2018). AACSE: Alaska Amphibious Community seismic Experiment [Data set]. International Federation of Digital Seismograph Networks.  https://doi.org/10.7914/SN/XO_2018

Daniel Sturmer, & John Louie. (2020). Determination of the deep shear wave velocity structure of northwestern Washoe Valley [Data set]. International Federation of Digital Seismograph Networks.  https://doi.org/10.7914/SN/XO_2020

Got, J.-L. (2023). Monitoring of seismic activity and noise around the Vuache Fault, France (RESIF-SISMOB) [Data set]. RESIF - Réseau Sismologique et géodésique Français.  https://doi.org/10.15778/RESIF.XO2021

Ruth Murdie, Huaiyu Yuan, & John O'DONNELL. (2023). WA Array [Data set]. International Federation of Digital Seismograph Networks.  https://doi.org/10.7914/SN/XO_2023

Paul Winberry, Sridhar Anandakrishnan, & Neal Iverson. (2010). Collaborative Proposal: Glacier seismicity and its relationship to basal motion. International Federation of Digital Seismograph Networks.  https://doi.org/10.7914/SN/3C_2010

Mark Goldman. (2013). East Bay Seismic Experiment. International Federation of Digital Seismograph Networks.  https://doi.org/10.7914/SN/3C_2013

Jeri Young. (2014). Arizona Rapid Array Array Mobilization Program. International Federation of Digital Seismograph Networks.  https://doi.org/10.7914/SN/3C_2014

Marianne Karplus, Galen Kaip, & Steven Harder. (2016). Indio Ranch. International Federation of Digital Seismograph Networks.  https://doi.org/10.7914/SN/3C_2016

Rebecca Bell, Joanna Morgan, Mike Warner, Ake Fagereng, & Lisa McNeill. (2017). NZ3D FWI [Data set]. International Federation of Digital Seismograph Networks.  https://doi.org/10.7914/SN/3C_2017

Bertrand, E., Cornou, C., Gélis, C., Rivet, D., & SISMOB-RESIF. (2019). Le Teil P5 post seismic experiment. RESIF - Réseau Sismologique et géodésique Français.  https://doi.org/10.15778/RESIF.3C2019

Lara Wagner. (2022). Modeling, Uplift, Seismology, and Igneous-geochemistry in the Colombian Andes [Data set]. International Federation of Digital Seismograph Networks.  https://doi.org/10.7914/SN/3C_2022

Dale Winebrenner. (2013). Assured Arctic Awareness. International Federation of Digital Seismograph Networks.  https://doi.org/10.7914/SN/1B_2013

Amanda Thomas, Asaf Inbal, & Tyler Newton. (2018). Cholame Nodal Array 2018 [Data set]. International Federation of Digital Seismograph Networks.  https://doi.org/10.7914/SN/1B_2018

Zoet, L. (2019). Using passive seismics to determin a glacier sliding law [Data set]. International Federation of Digital Seismograph Networks.  https://doi.org/10.7914/SN/1B_2019

University of South Carolina. (1987). South Carolina Seismic Network [Data set]. International Federation of Digital Seismograph Networks.  https://doi.org/10.7914/SN/CO

Royal Observatory of Belgium. (1985). Belgian Seismic Network [Data set]. International Federation of Digital Seismograph Networks.  https://doi.org/10.7914/SN/BE

Ralph Stephen. (1979). Galopogas Oblique Seismic Experiment [Data set]. International Federation of Digital Seismograph Networks.  https://doi.org/10.7914/SN/XD_1979

Ralph Stephen. (1989). Low Frequency Acoustic Seismic Experiment [Data set]. International Federation of Digital Seismograph Networks.  https://doi.org/10.7914/SN/XD_1989

Tom Owens, & Andy Nyblade. (1994). Seismic investigations of the Lithospheric Structure of the Tanzanian Craton [Data set]. International Federation of Digital Seismograph Networks.  https://doi.org/10.7914/SN/XD_1994

Guust Nolet. (1996). Seismic study of the Iceland hotspot [Data set]. International Federation of Digital Seismograph Networks.  https://doi.org/10.7914/SN/XD_1996

Geoffrey Abers, & Art Lerner-Lam. (1999). Natural Seismicity Investigation of Active Continental Breakup in the Woodlark Basin [Data set]. International Federation of Digital Seismograph Networks.  https://doi.org/10.7914/SN/XD_1999

Barry Voight. (2001). Broadband Seismic Studies of Dome Growth at Merapi Volcano, Indonesia [Data set]. International Federation of Digital Seismograph Networks.  https://doi.org/10.7914/SN/XD_2001

Winston Chan. (2002). Broadband Seismic Experiment in Various Regions in China [Data set]. International Federation of Digital Seismograph Networks.  https://doi.org/10.7914/SN/XD_2002

Tim Parker, & Bruce Beaudoin. (2007). Development of A Power and Communication for Remote Autonomous GPS and Seismic Stations in Antarctica [Data set]. International Federation of Digital Seismograph Networks.  https://doi.org/10.7914/SN/XD_2007

Simon Klemperer. (2011). Passive seismic study of a magma-dominated rift: the Salton Trough [Data set]. International Federation of Digital Seismograph Networks.  https://doi.org/10.7914/SN/XD_2011

Ken Creager. (2014). Collaborative Research: Illuminating the architecture of the greater Mount St. Helens magmatic systems from slab to surface [Data set]. International Federation of Digital Seismograph Networks.  https://doi.org/10.7914/SN/XD_2014

Sebastien Chevrot, & Matthieu Sylvander. (2017). Maupasacq [Data set]. International Federation of Digital Seismograph Networks.  https://doi.org/10.7914/SN/XD_2017

Lauro Santiago Cruz. (2020). Earthquakes_IINGENUNAM_DEV [Data set]. International Federation of Digital Seismograph Networks.  https://doi.org/10.7914/SN/XD_2020

UC San Diego. (1982). ANZA Regional Network [Data set]. International Federation of Digital Seismograph Networks.  https://doi.org/10.7914/SN/AZ

Nicholas Rawlinson. (2009). EAL1 [Data set]. International Federation of Digital Seismograph Networks.  https://doi.org/10.7914/SN/4H_2009

James Hammond, Berhe Goitom, John Michael Kendall, & Ghebrebrhan Ogubazghi. (2011). Nabro Urgency Array [Data set]. International Federation of Digital Seismograph Networks.  https://doi.org/10.7914/SN/4H_2011

Mohamed Abdelsalam, & Priyank Jaiswal. (2014). Oklahoma State University Seismic Network. International Federation of Digital Seismograph Networks.  https://doi.org/10.7914/SN/4H_2014

Charles Langston. (2022). Embayment Seismic Excitation Experiment 2022 [Data set]. International Federation of Digital Seismograph Networks.  https://doi.org/10.7914/SN/4H_2022

Albuquerque Seismological Laboratory (ASL)/USGS. (1993). Global Telemetered Seismograph Network (USAF/USGS) [Data set]. International Federation of Digital Seismograph Networks.  https://doi.org/10.7914/SN/GT

Matt Ralston, EIWT, Louise Pellerin, Darcy McPhee, USGS, & Paul Bedrosian, USGS. (2016). Summer of Applied Geophysical Experience Active Seismic  2016 [Data set]. International Federation of Digital Seismograph Networks.  https://doi.org/10.7914/SN/4C_2016

Kufner, S.-K., Kakar, N., Murodkulov, S., Schurr, B., Yuan, X., Rezai, T., & Shamal, S. (2018). TIPTIMON (Tien Shan-Pamir Monitoring Program) AFGHANISTAN 2. GFZ Data Services.  https://doi.org/10.14470/9P7562848989

Eylon Shalev, Barry Voight, Larry Brown, & Glen Mattioli. (2007). Seismic Experiment Active Caribbean Andesitic Lava Island Perscison Seismio-Geodetic Observatory [Data set]. International Federation of Digital Seismograph Networks.  https://doi.org/10.7914/SN/Y7_2007

Kasper van_Wijk, Mike Batzle, Lee Liberty, & Andre Revil. (2009). Geothermal Exploration Arkansas Valley, Mt. Princeton Geothermal System [Data set]. International Federation of Digital Seismograph Networks.  https://doi.org/10.7914/SN/Y7_2009

Nori Nakata. (2016). Acquisition of aftershock sequence of the 2016 M5.6 Sooner Lake Earthquake [Data set]. International Federation of Digital Seismograph Networks.  https://doi.org/10.7914/SN/Y7_2016

Pilz, M., Cotton, F., Ohrnberger, M., & Froment, B. (2021). DARE: Dense ARray for seismic site effect Estimation. GFZ Data Services.  https://doi.org/10.14470/L27575187372

Ruhr Universitaet Bochum (RUB Germany). (2007). RuhrNet - Seismic Network of the Ruhr-University Bochum [Data set]. Federal Institute for Geosciences and Natural Resources (BGR, Germany).  https://doi.org/10.7914/SN/RN

Hauser, E. (2008). Resonant signature of hydrocarbon and CO2 reservoirs [Data set]. International Federation of Digital Seismograph Networks.  https://doi.org/10.7914/SN/2C_2008

Paul Winberry, Sridhar Anandakrishnan, & Douglas Wiens. (2010). Geophysical Study of Ice Stream Stick-slip dynamics. International Federation of Digital Seismograph Networks.  https://doi.org/10.7914/SN/2C_2010

Mark Leidig. (2013). New England Damage Experiment Phase II. International Federation of Digital Seismograph Networks.  https://doi.org/10.7914/SN/2C_2013

Tiberi, Gautier, Peyrat, & Perrot. (2014). Continental Lithospheric Breakup in East Africa. International Federation of Digital Seismograph Networks.  https://doi.org/10.7914/SN/2C_2014

Swiss Seismological Service (SED) At ETH Zurich. (2018). COSEISMIQ - COntrol SEISmicity and Manage Induced earthQuakes. ETH Zurich.  https://doi.org/10.12686/sed/networks/2c

Suzan van der Lee, Anne Deschamps, Lucia Margheriti, & domenico giardini. (1999). Midsea - Mantle Investigation of the Deep Suture between Eurasia and Africa [Data set]. International Federation of Digital Seismograph Networks.  https://doi.org/10.7914/SN/YF_1999

Robert Smith. (2003). Yellowstone RAMP [Data set]. International Federation of Digital Seismograph Networks.  https://doi.org/10.7914/SN/YF_2003

Monika Wilde-Piorko. (2007). Recognition of the lithosphere-asthenosphere system in the transition between Proterozoic and Phanerozoic Europe - Passive Seismic Experiment in TESZ 2006-2007 [Data set]. International Federation of Digital Seismograph Networks.  https://doi.org/10.7914/SN/YF_2007

David Holland. (2012). Observation of a glacier calving event using a network of GPS and Seismic sensors [Data set]. International Federation of Digital Seismograph Networks.  https://doi.org/10.7914/SN/YF_2012

Cimini G. B. (2014). The Sardinia Passive Array Experiment (SPAE) [Data set]. International Federation of Digital Seismograph Networks.  https://doi.org/10.7914/SN/5J_2014

Michelle Salmon, & Brian Kennett. (2017). ASR [Data set]. AusPass.  https://doi.org/10.7914/SN/5J_2017

Jousset, P., Hersir, G. P., Krawczyk, C., Wollin, C., Lipus, M., Reinsch, T., Isken, M., & Heimann, S. (2020). MAGIC (Magma Iceland). GFZ Data Services.  https://doi.org/10.14470/0W7575244885

Slovenian Environment Agency. (1990). Seismic Network of the Republic of Slovenia [Data set]. International Federation of Digital Seismograph Networks.  https://doi.org/10.7914/SN/SL

Universidad de la Republica. (2013). Observatorio Geofisico del Uruguay [Data set]. International Federation of Digital Seismograph Networks.  https://doi.org/10.7914/SN/UY

Arizona Geological Survey. (2007). Arizona Broadband Seismic Network [Data set]. International Federation of Digital Seismograph Networks.  https://doi.org/10.7914/SN/AE

Frank Vernon, & Jon Fletcher. (1987). Anza Borehole Experiment [Data set]. International Federation of Digital Seismograph Networks.  https://doi.org/10.7914/SN/XF_1987

Steve Day, & Frank Vernon. (1994). Peninsular Range [Data set]. International Federation of Digital Seismograph Networks.  https://doi.org/10.7914/SN/XF_1994

Sridhar Anandakrishnan. (1995). Antarctic Microearthquake Project, Monitoring of Ice Stream C, West Antarctica [Data set]. International Federation of Digital Seismograph Networks.  https://doi.org/10.7914/SN/XF_1995

Frank Vernon, & Ken Dueker. (2000). Laramie Telemetered Broad-band Array [Data set]. International Federation of Digital Seismograph Networks.  https://doi.org/10.7914/SN/XF_2000

John Nabelek. (2002). Collaborative Research: Lithospheric Scale Dynamics of Active Mountain Building along the Himalayan-Tibetan Collision Zone [Data set]. International Federation of Digital Seismograph Networks.  https://doi.org/10.7914/SN/XF_2002

Steve Grand, & Jim Ni. (2006). Mapping the Rivera Subduction Zone [Data set]. International Federation of Digital Seismograph Networks.  https://doi.org/10.7914/SN/XF_2006

Chris Larsen, & Michael West. (2009). Collaborative Research: Relating glacier-generated seismicity to ice motion, basal processes and iceberg calving. [Data set]. International Federation of Digital Seismograph Networks.  https://doi.org/10.7914/SN/XF_2009

Douglas Wiens. (2012). Mantle serpentinization and water cycling through the Mariana Trench and Forearc [Data set]. International Federation of Digital Seismograph Networks.  https://doi.org/10.7914/SN/XF_2012

Meredith Nettles. (2014). Understanding Precambrian to Present Assembly of Greenland [Data set]. International Federation of Digital Seismograph Networks.  https://doi.org/10.7914/SN/XF_2014

S. De Angelis, & A. Diaz-Moreno. (2017). INFRA-ETNA [Data set]. International Federation of Digital Seismograph Networks.  https://doi.org/10.7914/SN/XF_2017

Haberland, C., Ryberg, T., & Kirsch, M. (2021). The GEYER seismic network. GFZ Data Services.  https://doi.org/10.14470/KS7575632014

Anne Meltzer, Susan Beck, & Joshua Stachnik. (2021). High Resolution Imaging of the Pedernales Earthquake Rupture Zone - Broadbands [Data set]. International Federation of Digital Seismograph Networks.  https://doi.org/10.7914/SN/XF_2021

Lara Wagner, Susan Beck, & Maureen Long. (2010). PerU Lithosphere and Slab Experiment [Data set]. International Federation of Digital Seismograph Networks.  https://doi.org/10.7914/SN/ZD_2010

Amberlee Darold. (2014). 4D Integrated Study Using Geology, Geophysics, Reservoir Modeling & Rock Mechanics to Develop Assessment Models for Potential In [Data set]. International Federation of Digital Seismograph Networks.  https://doi.org/10.7914/SN/ZD_2014

Florian Fuchs, Artemii Novoselov, Gidera Gröschl, & Götz Bokelmann. (2020). ThunderSeis Seismo-Acoustic Network [Data set]. International Federation of Digital Seismograph Networks.  https://doi.org/10.7914/SN/ZD_2020

Dani DellaGiustina. (2021). SIIOS Flagstaff 2021 Mini Campaign [Data set]. International Federation of Digital Seismograph Networks.  https://doi.org/10.7914/SN/ZD_2021

KNMI. (1993). Netherlands Seismic and Acoustic Network. Royal Netherlands Meteorological Institute (KNMI).  https://doi.org/10.21944/e970fd34-23b9-3411-b366-e4f72877d2c5

Albuquerque Seismological Laboratory (ASL)/USGS. (1986). China Digital Seismograph Network [Data set]. International Federation of Digital Seismograph Networks.  https://doi.org/10.7914/SN/CD

Martyn Unsworth, Edward Bertrand, Greg Nieuwenhuis, Dennis Rippe, A. Schilling, O.R. Novell, W. Nieuwenhuis, A. Gray, Matthew Joseph Comeau, & A. Cochrane. (2008). Western Canada Regional Long Period MT Surveys [Data set]. International Federation of Digital Seismograph Networks.  https://doi.org/10.7914/SN/9G_2008

Susan Petty, & Trenton Cladouhos. (2012). Newberry Volcano EGS Demonstration MSA [Data set]. International Federation of Digital Seismograph Networks.  https://doi.org/10.7914/SN/9G_2012

Douglas MacAyeal. (2016). Impact of Supraglacial Lakes on Ice-Shelf Stability [Data set]. International Federation of Digital Seismograph Networks.  https://doi.org/10.7914/SN/9G_2016

Tim Greenfield, Sri Widiyantoro, & Nicholas Rawlinson. (2018). Kalimantan Temporary Network [Data set]. International Federation of Digital Seismograph Networks.  https://doi.org/10.7914/SN/9G_2018

Antonio Villasenor, Pedro Jose Vidal Moreno, Miguel Gonzalez-Herraez, & Casiana Muñoz Tuñon. (2021). DAS deployments in the Instituto de Astrofisica de Canarias observatories to monitor the 2021 Cumbre Vieja eruption [Data set]. International Federation of Digital Seismograph Networks.  https://doi.org/10.7914/SN/9G_2021

Información de la Red Sismológica Nacional de Costa Rica. (2017).  https://doi.org/10.15517/TC

Instituto Andaluz de Geofisica Universidad de Granada. (2008). Bransfield Strait Seismic Network [Data set]. International Federation of Digital Seismograph Networks.  https://doi.org/10.7914/SN/B6

Dublin Institute for Advanced Studies. (1993). Irish National Seismic Network [Data set]. International Federation of Digital Seismograph Networks.  https://doi.org/10.7914/SN/EI

Dr. Yinshuang Ai, & Ling Chen. (2006). NCISP5 [Data set]. International Federation of Digital Seismograph Networks.  https://doi.org/10.7914/SN/Z8_2006

Stephen Bannister. (2009). Deep Geothermal HADES seismic array [Data set]. International Federation of Digital Seismograph Networks.  https://doi.org/10.7914/SN/Z8_2009

Gregory Waite. (2013). Dense Virtual Seismic Array at Pacaya [Data set]. International Federation of Digital Seismograph Networks.  https://doi.org/10.7914/SN/Z8_2013

Dr. Varun Dutt. (2018). seis_iitmandi [Data set]. International Federation of Digital Seismograph Networks.  https://doi.org/10.7914/SN/Z8_2018

Bryan Rosenblatt, Jeffrey B Johnson, Jacob Anderson, Keehoon Kim, Scott Gauvain, & Jerry Mock. (2020). Villarrica_2020 [Data set]. International Federation of Digital Seismograph Networks.  https://doi.org/10.7914/SN/Z8_2020

Daniel Sturmer, & John Louie. (2021). Determination of the deep shear wave velocity structure of Hidden Valley and western Washoe Valley, NV [Data set]. International Federation of Digital Seismograph Networks.  https://doi.org/10.7914/SN/Z8_2021

Tomislav Fiket. (2022). Temporary network Croatian Seismological Survey [Data set]. International Federation of Digital Seismograph Networks.  https://doi.org/10.7914/SN/Z8_2022

U.S. Geological Survey. (1931). United States National Strong-Motion Network [Data set]. International Federation of Digital Seismograph Networks.  https://doi.org/10.7914/SN/NP

Martin Truffer. (2009). Dynamics of Lake-Calving Glaciers: Yakutat Glacier, Alaska. International Federation of Digital Seismograph Networks.  https://doi.org/10.7914/SN/5C_2009

Schurr, B., Yuan, X., Haberland, C., Mechie, J., & Kufner, S.-K. (2012). TIPTIMON (Tien Shan-Pamir Monitoring Program) TAJIKISTAN (2012/2014). GFZ Data Services.  https://doi.org/10.14470/0P7567352807

Ray Russo, & Jay Pulliam. (2015). September 16, 2015 Illapel Earthquake: Seismicity and Segmentation of the Nazca-South America Subudction Zone in Chile. International Federation of Digital Seismograph Networks.  https://doi.org/10.7914/SN/5C_2015

Centre for Geodesy and Geodynamics. (2009). Nigerian National Network of Seismographi Stations (NNNSS) [Data set]. International Federation of Digital Seismograph Networks.  https://doi.org/10.7914/SN/NJ

Elizabeth Cochran. (2010). Seismic Coherence and Site Effect Studies at Precarious Rock Locations in Riverside, California. International Federation of Digital Seismograph Networks.  https://doi.org/10.7914/SN/2E_2010

Schlindwein, V., & Schmidt-Aursch, M. (2022). Southwest Indian Ridge Earthquakes and Hydrothermal Plumes (SWEAP). GFZ Data Services.  https://doi.org/10.14470/7R7567193925

Diane Baker. (2014). Norway Microbarom Study 2014. International Federation of Digital Seismograph Networks.  https://doi.org/10.7914/SN/2E_2014

Jacob Walter, Galen Kaip, & Marianne Karplus. (2018). Thwaites Margins. International Federation of Digital Seismograph Networks.  https://doi.org/10.7914/SN/2E_2018

Jack Holt. (2021). Reflection and Refraction Active Seismic Acquisition on Sourdough Rock Glacier, McCarthy, Alaska [Data set]. International Federation of Digital Seismograph Networks.  https://doi.org/10.7914/SN/2E_2021

Susan Bilek. (2022). Bedload Monitoring - Sand Test in Rio Rancho [Data set]. International Federation of Digital Seismograph Networks.  https://doi.org/10.7914/SN/2E_2022

Paul Winberry. (2018). Totten Glacier Active and Passive Source Experiment. International Federation of Digital Seismograph Networks.  https://doi.org/10.7914/SN/1J_2018

Moretti, M., Margheriti, L., Alparone, S. C., Costanzo, A., La Rocca, M., Murphy, S., Gutscher, M.-A., & Focus Working Group. (2021). Seismic Data acquired by FocusX temporary land-network (FXland), Southern Italy [Data set]. Istituto Nazionale di Geofisica e Vulcanologia (INGV).  https://doi.org/10.13127/sd/o5qwm6wjcd

Adam Schultz, Louise Pellerin, Gary Egbert, Robert Woodward, & Andrew Frassetto. (2006). NSF EarthScope MT-TA [Data set]. Incorporated Research Institutions for Seismology.  https://doi.org/10.7914/SN/4P_2006

Lara Wagner, & Diana Roman. (2020). Carnegie Washington Backyard Network [Data set]. International Federation of Digital Seismograph Networks.  https://doi.org/10.7914/SN/4P_2020

Kyrgyz Institute of Seismology, IVTAN/KIS , & University of California, San Diego. (1991). Kyrgyz Seismic Telemetry Network [Data set]. International Federation of Digital Seismograph Networks.  https://doi.org/10.7914/SN/KN

Dr. Yinshuang Ai. (2008). NCISP7. International Federation of Digital Seismograph Networks.  https://doi.org/10.7914/SN/8B_2008

Geissler, W., Shibaev, S., Krüger, F., Baranov, B., Haberland, C., Tsukanov, N., Ploetz, A., Vollmer, D., & Pravkin, S. (2020). Laptev Sea Rift Seismological Network (SIOLA) Part I. GFZ Data Services.  https://doi.org/10.14470/3O7561738646

Alfred Wegener Institute For Polar And Marine Research (AWI). (1993). AW – AWI Network Antarctica. Deutsches GeoForschungsZentrum GFZ.  https://doi.org/10.14470/NJ617293

Icelandic Meteorological Office. (1992). Icelandic National Digital Seismograph Network [Data set]. International Federation of Digital Seismograph Networks.  https://doi.org/10.7914/zkjm-tj71

Christian Albrechts - Universitat zu Kiel. (2017). Kiel University Earthquake Monitoring [Data set]. International Federation of Digital Seismograph Networks.  https://doi.org/10.7914/SN/KQ

Institute of Earth Sciences, Academia Sinica, Taiwan. (1996). Broadband Array in Taiwan for Seismology [Data set]. International Federation of Digital Seismograph Networks.  https://doi.org/10.7914/SN/TW

Seismological Association of Australia Inc. (1995). Seismological Association of Australia [Data set]. International Federation of Digital Seismograph Networks.  https://doi.org/10.7914/SN/DU

Gregory Houseman, Stewart Greenhalgh, & Frank Graeber. (1998). LF98 [Data set]. International Federation of Digital Seismograph Networks.  https://doi.org/10.7914/SN/7M_1998

Huaiyu Yuan, michael dentith, & Ruth Murdie. (2014). Capricorn Orogen Passive-source Array [Data set]. International Federation of Digital Seismograph Networks.  https://doi.org/10.7914/SN/7M_2014

Akram Mostafanejad, Paul Bedrosian, Pieter-Ewald Share, David Lumley, Nadine Igonin, & Lee Liberty. (2022). SAGE 2022 investigations of the Valles Caldera - Node [Data set]. International Federation of Digital Seismograph Networks.  https://doi.org/10.7914/SN/7M_2022

Regional Integrated Multi-Hazard Early Warning System (RIMES Thailand). (2008). Regional Integrated Multi-Hazard Early Warning System [Data set]. International Federation of Digital Seismograph Networks.  https://doi.org/10.7914/SN/RM

Kip-Yip Chun / Paul G. Richards. (2004). Dongbei Broadband Network [Data set]. International Federation of Digital Seismograph Networks.  https://doi.org/10.7914/SN/5G_2004

Randy Keller. (2011). SinoProbe: Northeast China Transect. International Federation of Digital Seismograph Networks.  https://doi.org/10.7914/SN/5G_2011

Caroline Eakin. (2018). Lake Eyre Basin [Data set]. International Federation of Digital Seismograph Networks.  https://doi.org/10.7914/SN/5G_2018

Institut Cartogràfic i Geològic de Catalunya. (1984). Catalan Seismic Network [Data set]. International Federation of Digital Seismograph Networks.  https://doi.org/10.7914/SN/CA

Brian Stump, Chris Hayward, & Paul Golden. (2006). South Korea Seismic and Infrasound data from North Korea Nuclear Tests [Data set]. International Federation of Digital Seismograph Networks.  https://doi.org/10.7914/SN/6L_2006

Florent Brenguier, Dan Hollis, Dublin Institute for Advnaced Studies, Gerenation Mining, SIsprobe SAS, & Grenoble Alpes University. (2018). PACIFIC ambient noise dense seismic survey at Marathon deposits [Data set]. International Federation of Digital Seismograph Networks.  https://doi.org/10.7914/SN/6L_2018

John Michael Kendall, & Alex Brisbourne. (2019). BEAMISH 2019-20, Rutford Ice Stream, West Antarctica` [Data set]. International Federation of Digital Seismograph Networks.  https://doi.org/10.7914/SN/6L_2019

Jacob Walter, Galen Kaip, & Marianne Karplus. (2022). TIME_NODES Phase II (formerly Thwaites Margins) [Data set]. International Federation of Digital Seismograph Networks.  https://doi.org/10.7914/SN/6L_2022

University of Puerto Rico. (1986). Puerto Rico Seismic Network & Puerto Rico Strong Motion Program [Data set]. International Federation of Digital Seismograph Networks.  https://doi.org/10.7914/SN/PR

Swiss Seismological Service (SED) At ETH Zurich. (2005). Temporary deployments in Switzerland associated with aftershocks and other seismic sequences. ETH Zurich.  https://doi.org/10.12686/sed/networks/8d

Kentucky Geological Survey/Univ. of Kentucky. (1982). Kentucky Seismic and Strong Motion Network [Data set]. International Federation of Digital Seismograph Networks.  https://doi.org/10.7914/SN/KY

Red Sísmica Mexicana. (n.d.).  https://doi.org/10.21766/SSNMX/SN/MX

Albuquerque Seismological Laboratory (ASL)/USGS. (1992). New China Digital Seismograph Network [Data set]. International Federation of Digital Seismograph Networks.  https://doi.org/10.7914/SN/IC

hugh glanville. (2019). Beetaloo Seismic Monitoring Project [Data set]. International Federation of Digital Seismograph Networks.  https://doi.org/10.7914/SN/2O_2019

Antonella Amoruso, & Luca Crescentini. (2011). Geodetic strainmeters at the Canfranc Underground Laboratory [Data set]. International Federation of Digital Seismograph Networks.  https://doi.org/10.7914/SN/8L_2011

Hersh Gilbert, Jan Dettmer, Genevieve Savard, & Stephen E. Grasby. (2019). Mt. Meager Geothermal Nodal Array [Data set]. International Federation of Digital Seismograph Networks.  https://doi.org/10.7914/SN/8L_2019

Akram Mostafanejad, Paul Bedrosian, Pieter-Ewald Share, David Lumley, Nadine Igonin, & Lee Liberty. (2022). SAGE 2022 investigations of the Valles Caldera [Data set]. International Federation of Digital Seismograph Networks.  https://doi.org/10.7914/SN/8L_2022

USGS Menlo Park. (1966). USGS Northern California Network [Data set]. International Federation of Digital Seismograph Networks.  https://doi.org/10.7914/SN/NC

Meghan Miller. (2019). AKIMBA [Data set]. International Federation of Digital Seismograph Networks.  https://doi.org/10.7914/SN/3O_2019

Levèque, J.-J., & RESIF. (2010). Horn of Africa (Ethiopa, Yemen) broad-band experiment (Horn of Africa, RESIF-SISMOB) [Data set]. RESIF - Réseau Sismologique et géodésique Français.  https://doi.org/10.15778/RESIF.YR1999

Bannister, S. (2008). ALFA08 [Data set]. International Federation of Digital Seismograph Networks.  https://doi.org/10.7914/SN/YR_2008

Metaxian, J.-P., Surono, Widiyantoro, S., & RESIF. (2018). Seismic network YR:DOMERAPI temporary experiment (RESIF-SISMOB [Data set]. RESIF - Réseau Sismologique et géodésique Français.  https://doi.org/10.15778/RESIF.YR2013

Dr Margarita Segou, Dr John McCloskey, Dr Brian Baptie, & Dr David Hawthorn. (2016). Armatrice Sequence International [Data set]. International Federation of Digital Seismograph Networks.  https://doi.org/10.7914/SN/YR_2016

Andy Nyblade. (2018). Shale Hills Critical Zone Observatory 3D Seismic Experiment [Data set]. International Federation of Digital Seismograph Networks.  https://doi.org/10.7914/SN/YR_2018

Gabriela Fernández Viejo, Jorge Acevedo Sánchez, Sergio Llana Fúnez, Carlos López Fernández, Diego Pérez Millán, & Luis Alberto Pando González. (2019). GEOCANTABRICA-COSTA [Data set]. International Federation of Digital Seismograph Networks.  https://doi.org/10.7914/SN/YR_2019

Juan Pablo Canales, Nathaniel C. Miller, Wayne Baldwin, Suzanne Carbotte, Shuoshuo Han, Brian Boston, & Dan Lizarralde. (2021). CASIE21-OBS: An Open-Access, OBS Controlled-Source Seismic Dataset Across the Cascadia Accretionary Wedge [Data set]. International Federation of Digital Seismograph Networks.  https://doi.org/10.7914/SN/YR_2021

Alessia Maggi, & Jerome Bascou. (2022). Kerguelen seismic network [Data set]. International Federation of Digital Seismograph Networks.  https://doi.org/10.7914/SN/YR_2022

Russell Sell, Jon Fletcher, John Boatwright, & Shane Detweiler. (2003). Investigation of Crustal Structure and Site Response in the San Francisco North Bay [Data set]. International Federation of Digital Seismograph Networks.  https://doi.org/10.7914/SN/YK_2003

Pocrisc project. (2019). Pocrisc [Data set]. International Federation of Digital Seismograph Networks.  https://doi.org/10.7914/SN/YK_2019

Frank Vernon, & Joel Conte. (2022). Large High-Performance Outdoor Shake Table Upgrade Project - Characterization Tests [Data set]. International Federation of Digital Seismograph Networks.  https://doi.org/10.7914/SN/YK_2022

Ralph Stephen. (1977). Blake-Bahama Oblique Seismic Experiment [Data set]. International Federation of Digital Seismograph Networks.  https://doi.org/10.7914/SN/XC_1977

Stephen Swift. (1987). SouthWest Indian Ridge VSP [Data set]. International Federation of Digital Seismograph Networks.  https://doi.org/10.7914/SN/XC_1987

Tom Owens, & Francis Wu. (1991). Tibetan Plateau Passive-Source Experiment [Data set]. International Federation of Digital Seismograph Networks.  https://doi.org/10.7914/SN/XC_1991

Steve Malone. (1994). Olympics [Data set]. International Federation of Digital Seismograph Networks.  https://doi.org/10.7914/SN/XC_1994

Tom McEvilly. (1995). Cooperative Project on South Island New Zealand [Data set]. International Federation of Digital Seismograph Networks.  https://doi.org/10.7914/SN/XC_1995

Kind, R. (1998). Namibia. GFZ Data Services.  https://doi.org/10.14470/KP6443475642

Ken Dueker, Gene Humphreys, & Robert Smith. (2000). Geodynamics of the Yellowstone Hotspot from Seismic and GPS imaging [Data set]. International Federation of Digital Seismograph Networks.  https://doi.org/10.7914/SN/XC_2000

Anne Meltzer. (2002). Geodynamics of Indentor Corners [Data set]. International Federation of Digital Seismograph Networks.  https://doi.org/10.7914/SN/XC_2002

David James, & Matthew Fouch. (2006). Collaborative Research: Understanding the causes of continental intraplate tectonomagmatism: A case study in the Pacific Northwest [Data set]. International Federation of Digital Seismograph Networks.  https://doi.org/10.7914/SN/XC_2006

Gregory Waite. (2011). Pacaya Tremor [Data set]. International Federation of Digital Seismograph Networks.  https://doi.org/10.7914/SN/XC_2011

David Holland, & Robert Bindschadler. (2012). Observing Pine Island Glacier (PIG) ice shelf deformation and fracture using a GPS and Seismic Network [Data set]. International Federation of Digital Seismograph Networks.  https://doi.org/10.7914/SN/XC_2012

Paul Bedrosian, Anna Kelbert, Bethany Burton, Jake Morris, & Cletus Blum. (2015). Florida Magnetotelluric Time Series (USGS-GEOMAG, Florida 2015 Long Period) [Data set]. International Federation of Digital Seismograph Networks.  https://doi.org/10.7914/SN/XC_2015

Penn State University. (2004). AfricaArray [Data set]. International Federation of Digital Seismograph Networks.  https://doi.org/10.7914/SN/AF

Aristotle University of Thessaloniki. (1981). Aristotle University of Thessaloniki Seismological Network [Data set]. International Federation of Digital Seismograph Networks.  https://doi.org/10.7914/SN/HT

Asch, G., Heit, B., & Yuan, X. (2002). The ReFuCA project: Receiver Functions Central Andes. Deutsches GeoForschungsZentrum GFZ.  https://doi.org/10.14470/MN7557778612

Michael West. (2006). The Colima Deep Seismic Experiment: Imaging the Magmatic Root of Colima Volcano [Data set]. International Federation of Digital Seismograph Networks.  https://doi.org/10.7914/SN/ZA_2006

W. Lynn Watney. (2014). Wellington, Kansas CO2 Sequestration Monitoring [Data set]. International Federation of Digital Seismograph Networks.  https://doi.org/10.7914/SN/ZA_2014

Rick Aster, & Philip Kyle. (1996). Mount Erebus Observatory [Data set]. International Federation of Digital Seismograph Networks.  https://doi.org/10.7914/SN/XS_1996

Jonathan Lees. (1998). Broad Band Monitoring of Explosions at Sangay Volcano, Ecuador [Data set]. International Federation of Digital Seismograph Networks.  https://doi.org/10.7914/SN/XS_1998

Frank Vernon, Robert Smith, Ken Deuker, & Eugene Humphries. (1999). Montana BB Array [Data set]. International Federation of Digital Seismograph Networks.  https://doi.org/10.7914/SN/XS_1999

Charles Langston. (2002). Embayment Seismic Excitation Experiment [Data set]. International Federation of Digital Seismograph Networks.  https://doi.org/10.7914/SN/XS_2002

James Lewkowicz, Jessie Bonner, & Brian Stump. (2003). Source Phenomenology Experiments in Arizona [Data set]. International Federation of Digital Seismograph Networks.  https://doi.org/10.7914/SN/XS_2003

Stephane Rondenay. (2006). Multi-disciplinary Experiments for Dynamic Understanding of Subduction under the Aegean Sea [Data set]. International Federation of Digital Seismograph Networks.  https://doi.org/10.7914/SN/XS_2006

Vilotte, J.-P., & RESIF. (2011). Seismic network XS:CHILE MAULE aftershock temporary experiment (RESIF-SISMOB). RESIF - Réseau Sismologique et géodésique Français.  https://doi.org/10.15778/RESIF.XS2010

Catherine Rychert, J Michael Kendall, & Nicholas Harmon. (2016). Passive Imaging of the Lithosphere-Asthenosphere Boundary [Data set]. International Federation of Digital Seismograph Networks.  https://doi.org/10.7914/SN/XS_2016

Susan Bilek. (2018). Geophysical characterization of karst aquifers using dynamic recharge events [Data set]. International Federation of Digital Seismograph Networks.  https://doi.org/10.7914/SN/XS_2018

Susan Bilek. (2022). Pinos channel rock drop and rolling experiment [Data set]. International Federation of Digital Seismograph Networks.  https://doi.org/10.7914/SN/XS_2022

Thomas, C. (2010). Morocco-Muenster. International Federation of Digital Seismograph Networks.  https://doi.org/10.7914/SN/3D_2010

Asch, G., Tilmann, F., Heit, B., & Schurr, B. (2014). HART-PISAGUA Project Chile. GFZ Data Services.  https://doi.org/10.14470/8Q7569558037

Jay Pulliam. (2018). Raspberry Pi Enhanced Reftek (RaPiER) Ambient Seismic Noise Interferometry 2 [Data set]. International Federation of Digital Seismograph Networks.  https://doi.org/10.7914/SN/3D_2018

Alparone, S. C., Cocina, O. M. G., Contrafatto, D., Larocca, G., Manni, M., Pruiti, L., Messina, A. A., Ursino, A., & D'Alema, E. (2021). Seismic Data acquired by the INGV temporary network for seismic monitoring of the island of Vulcano to increase volcanic activity (Sicily, Italy) - 2021 [Data set]. Istituto Nazionale di Geofisica e Vulcanologia (INGV).  https://doi.org/10.13127/sd/cfz7ftsw-y

Steve Roecker, & Vadim Levin. (2007). Collaborative Research: Imaging the Upper Mantle Beneath the Western Tibetan Plateau [Data set]. International Federation of Digital Seismograph Networks.  https://doi.org/10.7914/SN/Y2_2007

University Of Bristol. (2013). Balcombe [Data set]. International Federation of Digital Seismograph Networks.  https://doi.org/10.7914/SN/Y2_2013

Kuehn, D., Albaric, J., Brenguier, F., & RESIF. (2014). SAFE-CO2 temporary experiment [Data set]. RESIF - Réseau Sismologique et géodésique Français.  https://doi.org/10.15778/RESIF.Y22014

Diana C. Roman. (2015). United States [Data set]. International Federation of Digital Seismograph Networks.  https://doi.org/10.7914/SN/Y2_2015

Gabriela Ponce, Marc Regnier, Laurence Audin, & Alexandra Alvarado. (2017). REMAKE-PUNA [Data set]. International Federation of Digital Seismograph Networks.  https://doi.org/10.7914/SN/Y2_2017

Paul Winberry, Sridhar Anandakrishnan, & Lucas Zoet. (2022). Geophysical Habitat of Subglacial Thwaites [Data set]. International Federation of Digital Seismograph Networks.  https://doi.org/10.7914/SN/Y2_2022

Albuquerque Seismological Laboratory/USGS. (2014). Global Seismograph Network (GSN - IRIS/USGS) [Data set]. International Federation of Digital Seismograph Networks.  https://doi.org/10.7914/SN/IU

Jousset, P., Currenti, G., Chalari, A., Tilmann, F., & Zuccarello, L. (2022). Fibre-optic distributed acoustic sensing, seismological and infrasonic data set from Etna, Italy. GFZ Data Services.  https://doi.org/10.14470/4A7563971328

Jamie Farrell, & Fan-Chi Lin. (2019). Steamboat Geyser Nodal Experiment 2019 [Data set]. International Federation of Digital Seismograph Networks.  https://doi.org/10.7914/SN/9N_2019

Lee Liberty. (2020). CO2 containment and monitoring techniques at Crystal Geyser [Data set]. International Federation of Digital Seismograph Networks.  https://doi.org/10.7914/SN/9N_2020

Elizabeth Vanacore, Uri ten Brink, Juan Pablo Canales, Jian Lin, & Shuoshuo Han. (2022). Seismic investigation of the Puerto Rico subduction zone: structure, seismic hazard, and hydration of slow-spreading lithosphere [Data set]. International Federation of Digital Seismograph Networks.  https://doi.org/10.7914/SN/9N_2022

Vergne, J., Doubre, C., & Leroy, S. (2014). Seismic network 7C:Dora experiment (RESIF-SISMOB). RESIF - Réseau Sismologique et géodésique Français.  https://doi.org/10.15778/RESIF.7C2009

Rufus Catchings. (2014). 2014 NAPA Earthquake Response. International Federation of Digital Seismograph Networks.  https://doi.org/10.7914/SN/7C_2014

Derek Schutt, & Rick Aster. (2015). The Mackenzie Mountains Transect: Active Deformation from Margin to Craton. International Federation of Digital Seismograph Networks.  https://doi.org/10.7914/SN/7C_2015

Costanzo, A., Falcone, S., La Piana, C., Caserta, A., Doumaz, F., Buongiorno, M. F., D'Alessandro, A., Vitale, G., Scudero, S., & Speciale, S. (2022). Urban Seismic Network (RUSN-CAL-INGV) - Real time Urban Seismic Network managed by CALabrian headquarters of INGV for monitoring urban areas, critical infrastructures and cultural heritage sites [Data set]. Istituto Nazionale di Geofisica e Vulcanologia (INGV).  https://doi.org/10.13127/sd/o5nrhmp9n7

European Gravitational Observatory. (2019). Virgo Interferometric Antenna for Gravitational Waves Detection [Data set]. International Federation of Digital Seismograph Networks.  https://doi.org/10.7914/SN/VR

Rick Aster, & Susan Bilek. (2005). Socorro Magma Body BB Experiment [Data set]. International Federation of Digital Seismograph Networks.  https://doi.org/10.7914/SN/YN_2005

Seth Haines. (2008). Reverberation method development [Data set]. International Federation of Digital Seismograph Networks.  https://doi.org/10.7914/SN/YN_2008

Emilie Hooft, William Wilcock, & Douglas Toomey. (2009). ETMO: Endeavour Seismic Tomography Experiment [Data set]. International Federation of Digital Seismograph Networks.  https://doi.org/10.7914/SN/YN_2009

Frank Vernon, & Yehuda BenZion. (2010). San Jacinto Fault Zone Experiment [Data set]. International Federation of Digital Seismograph Networks.  https://doi.org/10.7914/SN/YN_2010

Charles University in Prague (Czech), Institute of Geonics, Institute of Geophysics, Academy of Sciences of the Czech Republic, Institute of Physics of the Earth Masaryk University (Czech), & Institute of Rock Structure and Mechanics. (1973). Czech Regional Seismic Network [Data set]. International Federation of Digital Seismograph Networks.  https://doi.org/10.7914/SN/CZ

Kyrgyz Institute of Seismology, KIS . (2007). Kyrgyz Digital Network [Data set]. International Federation of Digital Seismograph Networks.  https://doi.org/10.7914/SN/KR

National Institute of Geophysics, Geodesy and Geography - BAS. (1980). National Seismic Network of Bulgaria [Data set]. International Federation of Digital Seismograph Networks.  https://doi.org/10.7914/SN/BS

Fundación Venezolana de Investigaciones Sismológicas (FUNVISIS), Caracas. (2000). Red Sismológica Satelital Nacional [Data set]. International Federation of Digital Seismograph Networks.  https://doi.org/10.7914/SN/VE

ZAMG - Zentralanstalt für Meterologie und Geodynamik. (1987). Austrian Seismic Network [Data set]. International Federation of Digital Seismograph Networks.  https://doi.org/10.7914/SN/OE

Instituto Dom Luiz (IDL) - Faculdade de Ciências da Universidade de Lisboa. (2003). Instituto Dom Luiz (IDL) - Faculdade de Ciencias Universidade de Lisboa [Data set]. International Federation of Digital Seismograph Networks.  https://doi.org/10.7914/SN/LX

University of Ottawa (uOttawa Canada). (2013). Yukon-Northwest Seismic Network [Data set]. International Federation of Digital Seismograph Networks.  https://doi.org/10.7914/SN/NY

Bruce Douglas, & Gary Pavlis. (2010). Testing of the effectiveness of incorporating seismic data in seismic hazard assessment within a traditional field course [Data set]. International Federation of Digital Seismograph Networks.  https://doi.org/10.7914/SN/3L_2010

Ralph Stephen. (1985). Son of BOSE Oblique Seismic Experiment [Data set]. International Federation of Digital Seismograph Networks.  https://doi.org/10.7914/SN/XB_1985

Frank Vernon. (1992). Landers Aftershocks [Data set]. International Federation of Digital Seismograph Networks.  https://doi.org/10.7914/SN/XB_1992

Douglas Wiens. (1993). Southwest Pacific Seismic Experiment [Data set]. International Federation of Digital Seismograph Networks.  https://doi.org/10.7914/SN/XB_1993

Tom Hearn. (1996). A study of the Abitibi-Greenville lithoshpere by teleseismic analyses [Data set]. International Federation of Digital Seismograph Networks.  https://doi.org/10.7914/SN/XB_1996

Douglas Wiens. (1997). Seismic Experiment in Patagonia and Antarctica, A Broadband study of the tectonics and structure of the Antarctic Peninsula and Scotia Sea Regions [Data set]. International Federation of Digital Seismograph Networks.  https://doi.org/10.7914/SN/XB_1997

Craig Jones, & Anne Sheehan. (2000). Array studies of anisotropy and converted phases in the Marlborough Fault Zone of New Zealand [Data set]. International Federation of Digital Seismograph Networks.  https://doi.org/10.7914/SN/XB_2000

Dan Klinglesmith. (2003). Magdalena Ridge Observatory site noise study [Data set]. International Federation of Digital Seismograph Networks.  https://doi.org/10.7914/SN/XB_2003

Douglas Wiens, & Andy Nyblade. (2005). Broadband Seismic Investigation of the Cameroon Volcanic Line [Data set]. International Federation of Digital Seismograph Networks.  https://doi.org/10.7914/SN/XB_2005

Alan Levander, Gene Humphreys, & Pat Ryan. (2009). Program to Investigate Convective Alboran Sea System Overturn [Data set]. International Federation of Digital Seismograph Networks.  https://doi.org/10.7914/SN/XB_2009

Robert Woodward, Dan Hollis, & Neil Spriggs. (2014). Sweetwater Array [Data set]. International Federation of Digital Seismograph Networks.  https://doi.org/10.7914/SN/XB_2014

Marianne Karplus, & Galen Kaip. (2015). Active source seismic line near the Rio Grande in Sunland Park, NM [Data set]. International Federation of Digital Seismograph Networks.  https://doi.org/10.7914/SN/XB_2015

InSight Mars SEIS Data Service. (2019). SEIS raw data, Insight Mission. IPGP, JPL, CNES, ETHZ, ICL, MPS, ISAE-Supaero, LPG, MFSC.  https://doi.org/10.18715/SEIS.INSIGHT.XB_2016

Susan Schwartz, & Jacob Walter. (2008). Investigating mechanisms of subglacial hydrology and basal shear stress beneath Whillans Ice Stream using passive seismology. International Federation of Digital Seismograph Networks.  https://doi.org/10.7914/SN/4A_2008

Istituto Nazionale di Geofisica e Vulcanologia (INGV). (2009). Emersito Seismic Network for Site Effect Studies in L'Aquila town (Central Italy). International Federation of Digital Seismograph Networks.  https://doi.org/10.7914/SN/4A_2009

Cliff Thurber, & Martha Savage. (2010). Darfield RAMP Aftershock Deployment, NZ. International Federation of Digital Seismograph Networks.  https://doi.org/10.7914/SN/4A_2010

Passarelli, L., Roessler, D., Aladino, G., Maccaferri, F., Moretti, M., Lucente, F. P., Braun, T., De Gori, P., Margheriti, L., Woith, H., Sebastian, H., Eleonora, R., & Dahm, T. (2012). Pollino Seismic Experiment (2012-2014). Deutsches GeoForschungsZentrum GFZ.  https://doi.org/10.14470/9N904956

Ryan Porter, & Nick Schmerr. (2016). SP Crater Network. International Federation of Digital Seismograph Networks.  https://doi.org/10.7914/SN/4A_2016

Jamie Farrell. (2020). Imaging Yellowstone's shallow Magma Reservoir [Data set]. International Federation of Digital Seismograph Networks.  https://doi.org/10.7914/vztw-bx83

Costas Papazachos, Nikolaos Chatzis, Marios Anthymidis, & Chrisanthi Ventouzi. (2021). Kamara Mine Network [Data set]. International Federation of Digital Seismograph Networks.  https://doi.org/10.7914/SN/4A_2021

Dana Peterson. (2022). Mapping the structure of the Duluth Complex & Animikie Basin [Data set]. International Federation of Digital Seismograph Networks.  https://doi.org/10.7914/SN/4A_2022

Disaster and Emergency Management Authority. (1990). Turkish National Seismic Network [Data set]. Department of Earthquake, Disaster and Emergency Management Authority.  https://doi.org/10.7914/SN/TU

Roger Waxler, Carrick Talmadge, Daniel Kleinert, Claus Hetzer, Hank Buchanan, Jelle Assink, & David Green. (2012). Humming Roadrunner Temporary Seismoacoustic Network [Data set]. International Federation of Digital Seismograph Networks.  https://doi.org/10.7914/SN/2D_2012

Pittore, M., Boxberger, T., Fleming, K., Megalooikonomou, K., Parolai, S., & Pilz, M. (2018). DESTRESS - Demonstration of soft stimulation treatments of geothermal reservoirs. GFZ Data Services.  https://doi.org/10.14470/7Q7563484600

KNMI. (2006). Caribbean Netherlands Seismic Network. Royal Netherlands Meteorological Institute (KNMI).  https://doi.org/10.21944/dffa7a3f-7e3a-3b33-a436-516a01b6af3f

Steve Grand, & Jim Ni. (2009). Collaborative Research: Northeast China Extended Seismic Array: Deep subduction, mantle dynamics and lithospheric evolution beneath Northeast China [Data set]. International Federation of Digital Seismograph Networks.  https://doi.org/10.7914/SN/YP_2009

Zhao, L., Paul, A., Solarino, S., & RESIF. (2016). Seismic network YP: CIFALPS temporary experiment (China-Italy-France Alps seismic transect) [Data set]. RESIF - Réseau Sismologique et géodésique Français.  https://doi.org/10.15778/RESIF.YP2012

Gordon Hamilton. (2016). Flow and Fracture Dynamics in an Ice Shelf Lateral Margin: Observations and modeling of the McMurdo Shear Zone [Data set]. International Federation of Digital Seismograph Networks.  https://doi.org/10.7914/SN/YP_2016

Doubre, C., Leroy, S., Keir, D., Pagli, C., & RESIF. (2021). Study of the structure of the lithosphere from the continental shelves of western Ethiopia to the active Afar margin (RESIF-SISMOB) [Data set]. RESIF - Réseau Sismologique et géodésique Français.  https://doi.org/10.15778/resif.yp2017

Amanda Bustin. (2019). UBCISM [Data set]. International Federation of Digital Seismograph Networks.  https://doi.org/10.7914/SN/YP_2019

University of Utah. (1983). Yellowstone National Park Seismograph Network [Data set]. International Federation of Digital Seismograph Networks.  https://doi.org/10.7914/SN/WY

Heit, B., Yuan, X., & Mancilla, F. D. L. (2010). High Resolution Seismological Profiling across Sierra Nevada (HIRE). Deutsches GeoForschungsZentrum GFZ.  https://doi.org/10.14470/4P7565788335

Po-Li Su, & Po-Fei Chen. (2013). Ilan Plain 2013 [Data set]. International Federation of Digital Seismograph Networks.  https://doi.org/10.7914/SN/9C_2013

Abhijit Ghosh. (2014). Aleutian Array of Arrays [Data set]. International Federation of Digital Seismograph Networks.  https://doi.org/10.7914/SN/9C_2014

Nicholas Schmerr. (2018). Seismometer to Investigate Ice and Ocean Structure (SIIOS) Field Experiment: Greenland [Data set]. International Federation of Digital Seismograph Networks.  https://doi.org/10.7914/SN/9C_2018

Dimitri Zigone, Zacharie Duputel, Luis Rivera, Emilie Klein, Christophe Vigny, & Sergio Ruiz. (2019). 2019 Copiapo [Data set]. Reseau sismologique et Geodesique Francais (RESIF).  https://doi.org/10.7914/SN/9C_2019

Susan Schwartz, & Jacob Walter. (2011). Preparation for WISSARD in Alaska [Data set]. International Federation of Digital Seismograph Networks.  https://doi.org/10.7914/SN/ZJ_2011

Samantha Hansen. (2012). Transantarctic Mountains Northern Network [Data set]. International Federation of Digital Seismograph Networks.  https://doi.org/10.7914/SN/ZJ_2012

Steven Harder, & Galen Kaip. (2017). UTEP Source Test 2017 [Data set]. International Federation of Digital Seismograph Networks.  https://doi.org/10.7914/SN/ZJ_2017

Anne Meltzer. (2018). Mongolia Fault Zone Studies [Data set]. International Federation of Digital Seismograph Networks.  https://doi.org/10.7914/SN/ZJ_2018

György Hetényi, Jaroslava Plomerová, Miroslav Bielik, Götz Bokelmann, Kristian Csicsay, Wojciech Czuba, Thomas Meier, Piotr Šroda, Zoltán Wéber, Viktor Wesztergom, & Helena Žlebčíková. (2019). Pannonian-Carpathian-Alpine Seismic Experiment [Data set]. International Federation of Digital Seismograph Networks.  https://doi.org/10.7914/SN/ZJ_2019

University of Oregon. (1990). Pacific Northwest Seismic Network - University of Oregon [Data set]. International Federation of Digital Seismograph Networks.  https://doi.org/10.7914/SN/UO

Sridhar Anandakrishnan, Leo Peters, & Peter Burkett. (2011). Byrd Lake Reflection Seismics - Cresis [Data set]. International Federation of Digital Seismograph Networks.  https://doi.org/10.7914/SN/X1_2011

Rümpker, G. (2013). RHUM-RUM Seychelles. GFZ Data Services.  https://doi.org/10.14470/K67568473685

Jamie Farrell, & Marianne Karplus. (2017). Upper Geyser Basin Imaging Experiment FALL 2017 [Data set]. International Federation of Digital Seismograph Networks.  https://doi.org/10.7914/SN/X1_2017

Akram Mostafanajed, David Lumley, Paul Bedrosian, & Matt Ralston. (2019). SAGE investigations of the Valles Caldera [Data set]. International Federation of Digital Seismograph Networks.  https://doi.org/10.7914/SN/X1_2019

Patricia Persaud. (2020). MUSE - Myanmar Universities Nodal Seismic Experiments [Data set]. International Federation of Digital Seismograph Networks.  https://doi.org/10.7914/SN/X1_2020

Gueguen, P. (2023). Monitoring the Tour Perret at Grenoble, France (RESIF-SISMOB) [Data set]. RESIF - Réseau Sismologique et géodésique Français.  https://doi.org/10.15778/RESIF.X12021

Fabrice Fontaine, & Brian Kennet. (2007). SOC - Southern Craton [Data set]. International Federation of Digital Seismograph Networks.  https://doi.org/10.7914/SN/7K_2007

Prof. Andreas Rietbrock. (2014). Peru Coastal Seismic Data. International Federation of Digital Seismograph Networks.  https://doi.org/10.7914/SN/7K_2014

Nathan Miller, & Uri ten Brink. (2018). AtlanticNoise [Data set]. International Federation of Digital Seismograph Networks.  https://doi.org/10.7914/SN/7K_2018

Susan Schwartz, & Noah Finnegan. (2020). Oreo Earth Flow [Data set]. International Federation of Digital Seismograph Networks.  https://doi.org/10.7914/SN/7K_2020

Bean, C. J., & Vogfjörd, K. S. (2020). Seismic array data for monitoring and tracking tremor sources during subglacial floods and volcanic eruptions at Vatnajökull (Vatna Glacier), Iceland. GFZ Data Services.  https://doi.org/10.14470/0Y7568667884

David Fee. (2018). Kilauea Volcano Temporary Deployment, Spring / Summer 2018 [Data set]. International Federation of Digital Seismograph Networks.  https://doi.org/10.7914/SN/5L_2018

Erin Pettit, & Erin Pettit. (2019). Step 2 NASA PSTAR Proposal: Seismometer to Investigate Ice & Ocean Structure (SIIOS) [Data set]. International Federation of Digital Seismograph Networks.  https://doi.org/10.7914/SN/5L_2019

Helen Janiszewski, & Ninfa Bennington. (2022). Deep Crustal Magmatic Structure in the Vicinity of the Pāhala Earthquake Swarm [Data set]. International Federation of Digital Seismograph Networks.  https://doi.org/10.7914/SN/5L_2022

Bruce Douglas, Gary Pavlis, & Jon Cameron. (2010). Testing of the effectiveness of incorporating seismic data in seismic hazard assessment within a traditional field course. International Federation of Digital Seismograph Networks.  https://doi.org/10.7914/SN/2G_2010

Walter, T., Gaete, A., Lara, L., Mikulla, S., Kujawa, C., Zimmer, M., & Allahbakshi, M. (2016). Lastarria volcano experiment. GFZ Data Services.  https://doi.org/10.14470/7T7561754109

David Green. (2022). UK-PE1 Arrays [Data set]. International Federation of Digital Seismograph Networks.  https://doi.org/10.7914/SN/2G_2022

Eric Sandvol, & Larry Brown. (2007). SLIP - Seismic Lithospheric Imaging of the Puna Plateau [Data set]. International Federation of Digital Seismograph Networks.  https://doi.org/10.7914/SN/X6_2007

J. Pablo Canales, & Suzanne Carbotte. (2012). Evolution and hydration of the Juan de Fuca crust and uppermost mantle [Data set]. International Federation of Digital Seismograph Networks.  https://doi.org/10.7914/SN/X6_2012

Danica Roth. (2013). Collaborative Research: Unlocking the Seismic Signature of Rivers [Data set]. International Federation of Digital Seismograph Networks.  https://doi.org/10.7914/SN/X6_2013

Gary Pavlis, Vuk Mandic, & Victor Tsai. (2014). Homestake Gold Mine Three-dimensional, Broadband Array [Data set]. International Federation of Digital Seismograph Networks.  https://doi.org/10.7914/SN/X6_2014

Vanshan Wright. (2017). Vp/Vs 30 Refraction Survey of the Palisadoes Tombolo in Kingston, Jamaica [Data set]. International Federation of Digital Seismograph Networks.  https://doi.org/10.7914/SN/X6_2017

Phillip Goodling. (2019). Seismic Observations of Glacier Creek to Infer Timing and Magnitude of Bedload Transport [Data set]. International Federation of Digital Seismograph Networks.  https://doi.org/10.7914/SN/X6_2019

Fabian Lindner, & Joachim Wassermann. (2021). Temporary deployments on Mt. Zugspitze (Germany) for permafrost investigations [Data set]. International Federation of Digital Seismograph Networks.  https://doi.org/10.7914/SN/X6_2021

John Collins, A. S. (2009). Marine Observations of Anisotropy near Aotearoa [Data set]. International Federation of Digital Seismograph Networks.  https://doi.org/10.7914/SN/ZU_2009

Steve Malone. (2011). Repeating glacier quakes (clones) on Mount Rainier [Data set]. International Federation of Digital Seismograph Networks.  https://doi.org/10.7914/SN/ZU_2011

Rick Aster, & Brandon Schmandt. (2012). Grand Canyon Controlled Flood [Data set]. International Federation of Digital Seismograph Networks.  https://doi.org/10.7914/SN/ZU_2012

Chevrot, S., Diaz, J., Sylvander, M., Ruiz, M., & RESIF. (2018). Seismic network ZU : Orogen-X temporary experiment (RESIF-SISMOB) [Data set]. RESIF - Réseau Sismologique et géodésique Français.  https://doi.org/10.15778/RESIF.ZU2015

Adam Schultz, Louise Pellerin, Paul Bedrosian, Anna Kelbert, & Kayla Crosbie. (2020). USMTArray South Magnetotelluric Time Series [Data set]. International Federation of Digital Seismograph Networks.  https://doi.org/10.7914/SN/ZU_2020

J. A. Rial, & Konrad Steffen. (2006). Seismic Monitoring of Greenland's Melting Ice Sheet [Data set]. International Federation of Digital Seismograph Networks.  https://doi.org/10.7914/SN/ZO_2006

Chris Hayward, & Brian Stump. (2007). Seismo-Acoustic data collection near Salt Lake [Data set]. International Federation of Digital Seismograph Networks.  https://doi.org/10.7914/SN/ZO_2007

Pelletier, B., Metaxian, J.-P., Battaglia, J., & RESIF. (2011). ARC Vanutu temporay experiment (RESIF-SISMOB). RESIF - Réseau Sismologique et géodésique Français.  https://doi.org/10.15778/RESIF.ZO2008

Diana Roman, & Peter La_Femina. (2010). Volcanic stress field analysis using non-local seismic sources at Hekla Volcano, Iceland [Data set]. International Federation of Digital Seismograph Networks.  https://doi.org/10.7914/SN/ZO_2010

Rick Aster, & Philip Kyle. (2011). Erebus Small Array [Data set]. International Federation of Digital Seismograph Networks.  https://doi.org/10.7914/SN/ZO_2011

Bollinger, L., Lyon-Caen, H., & RESIF. (2011). HiK-NET temporary experiment (RESIF-SISMOB). RESIF - Réseau Sismologique et géodésique Français.  https://doi.org/10.15778/RESIF.ZO2014

Kevin M. Ward, Fan-Chi Lin, Eric D. Kiser, Amanda M. Thomas, & Brandon Schmandt. (2017). Central Oregon Dense 3C Node Transect [Data set]. International Federation of Digital Seismograph Networks.  https://doi.org/10.7914/SN/ZO_2017

Roux, P., Gimbert, F., & RESIF. (2021). Dense nodal seismic array temporary experiment on Alpine Glacier of Argentière (RESIF-SISMOB) [Data set]. RESIF - Réseau Sismologique et géodésique Français.  https://doi.org/10.15778/RESIF.ZO2018

Rick Aster. (2019). Colorado State University Mountain Campus Site Evaluation [Data set]. International Federation of Digital Seismograph Networks.  https://doi.org/10.7914/SN/ZO_2019

Massa, M., Rizzo, A. L., Lorenzetti, A., Lovati, S., D'Alema, E., Puglia, R., Carannante, S., & Luzi, L. (2021). Rete di monitoraggio multiparametrico del Garda (Nord Italia) - PDnet (Version 1.0) [Data set]. Istituto Nazionale di Geofisica e Vulcanologia (INGV).  https://doi.org/10.13127/SD/yhCFOMCBo_

Burtin, A., Cook, K., Chao, W.-A., Chang, J.-M., Odin, M., Meunier, P., Rault, C., Turowski, J., Wu, Y.-M., Hovius, N., & Lai, T.-S. (2019). One year of seismic records of an array installed on a taiwanese ridge. GFZ Data Services.  https://doi.org/10.14470/0X7560499728

Robin Matoza, & Alejandra Arciniega Ceballos. (2017). Popocatépetl Volcano Temporary Deployment, 2017-2018 [Data set]. International Federation of Digital Seismograph Networks.  https://doi.org/10.7914/SN/5K_2017

Huw Horgan, & Paul Winberry. (2019). Kamb Ice Stream Outlet Channel [Data set]. International Federation of Digital Seismograph Networks.  https://doi.org/10.7914/SN/5K_2019

Kyren Bogolub. (2022). Broadbands for Mines Spring 2022 Field Camp [Data set]. International Federation of Digital Seismograph Networks.  https://doi.org/10.7914/SN/5K_2022

Friederich, W., & Meier, T. (2005). Egelados project 2005/07, RUB Bochum, Germany. Deutsches GeoForschungsZentrum GFZ.  https://doi.org/10.14470/M87550267382

Paul Silver. (2009). Active Seismic Study of Episodic Tremor and Slip, Detecting Structural changes During an ETS Event: Proof of Concept [Data set]. International Federation of Digital Seismograph Networks.  https://doi.org/10.7914/SN/Z3_2009

Shari Kelley, Greg Kaufman, & Michael Albrecht. (2010). Jemez Pueblo Geothermal Exploration [Data set]. International Federation of Digital Seismograph Networks.  https://doi.org/10.7914/SN/Z3_2010

Monica Segovia, & Mario Ruiz. (2014). Temp-Sismo12082014 [Data set]. International Federation of Digital Seismograph Networks.  https://doi.org/10.7914/SN/Z3_2014

AlpArray Seismic Network. (2015). AlpArray Seismic Network (AASN) temporary component. AlpArray Working Group.  https://doi.org/10.12686/alparray/z3_2015

Wigger, P., Salazar, P., Kummerow, J., Bloch, W., Asch, G., & Shapiro, S. (2016). West--Fissure- and Atacama-Fault Seismic Network (2005/2012). Deutsches GeoForschungsZentrum GFZ.  https://doi.org/10.14470/3S7550699980

Laura Wallace, Spahr Webb, Susan Schwartz, & Anne Sheehan. (2014). Hikurangi Ocean Bottom Investigation of Tremor and Slow Slip, LBPR and TXBP data [Data set]. International Federation of Digital Seismograph Networks.  https://doi.org/10.7914/SN/8F_2014

Harold Gurrola. (2017). Test study to detect moisture in a Playa lake bed [Data set]. International Federation of Digital Seismograph Networks.  https://doi.org/10.7914/SN/8F_2017

Schlindwein, V., Kirk, H., Hiller, M., Scholz, J.-R., & Schmidt-Aursch, M. (2022). GAKKELDEEP: DEPAS ocean-bottom seismometer operations at the Gakkel Ridge in 2018-2019 [Data set]. GFZ Data Services.  https://doi.org/10.14470/3S7563492742

Tim Greenfield, Nicholas Rawlinson, Tom Winder, & Bryndís Brandsdóttir. (2020). Reykjanes Seismic Network [Data set]. International Federation of Digital Seismograph Networks.  https://doi.org/10.7914/SN/8F_2020

Emily Brodsky. (2001). Observational Constraints on Persistent Water Level Changes Generated by Seismic Waves [Data set]. International Federation of Digital Seismograph Networks.  https://doi.org/10.7914/SN/YS_2001

Matt Pritchard. (2009). The life cycle of Andean volcanoes:Combining space-based and field studies [Data set]. International Federation of Digital Seismograph Networks.  https://doi.org/10.7914/SN/YS_2009

Meghan S Miller. (2014). Transitions in the Banda Arc-Australia continental collision [Data set]. International Federation of Digital Seismograph Networks.  https://doi.org/10.7914/SN/YS_2014

Jordi Diaz, & Martin Schimmel. (2019). SANIMS [Data set]. International Federation of Digital Seismograph Networks.  https://doi.org/10.7914/SN/YS_2019

Conxi Ayala, & Ruth Soto. (2022). High-­resolution imaging of the crustal-­scale structure of the Central Pyrenees and role of Variscan inheritance on its geodynamic evolution [Data set]. International Federation of Digital Seismograph Networks.  https://doi.org/10.7914/SN/YS_2022

Department of Geosciences, Bensberg Observatory, University of Cologne. (2016). Bensberg Earthquake Network [Data set]. International Federation of Digital Seismograph Networks.  https://doi.org/10.7914/SN/BQ

Michelle Salmon, & Brian Kennet. (2008). Gawler [Data set]. International Federation of Digital Seismograph Networks.  https://doi.org/10.7914/SN/1G_2008

Eric Sandole. (2010). Seismic Imaging of the Ordos Plateau. International Federation of Digital Seismograph Networks.  https://doi.org/10.7914/SN/1G_2010

Thybo, H., Balling, N., Maupin, V., Ritter, J., & Tilmann, F. (2012). ScanArray Core (1G 2012-2017). The ScanArray consortium.  https://doi.org/10.14470/6T569239

Meghan S Miller. (2014). Transitions in the Banda Arc-Australia continental collision [Data set]. International Federation of Digital Seismograph Networks.  https://doi.org/10.7914/SN/YS_2014

Nikolaus, K. (2019). Erebus Backbone Network [Data set]. International Federation of Digital Seismograph Networks.  https://doi.org/10.7914/SN/1G_2019

Institut fuer Geowissenschaften, Friedrich-Schiller-Universitaet Jena. (2009). Thüringer Seismologisches Netz [Data set]. International Federation of Digital Seismograph Networks.  https://doi.org/10.7914/SN/TH

Rick Aster, & Philip Kyle. (1999). Mount Erebus Seismic Studies [Data set]. International Federation of Digital Seismograph Networks.  https://doi.org/10.7914/SN/XZ_1999

Anthony Qamar. (2001). Spokane WA Earthquake Swarm [Data set]. International Federation of Digital Seismograph Networks.  https://doi.org/10.7914/SN/XZ_2001

Sylvie Leroy. (2003). DHOFAR Seismic Experiment [Data set]. International Federation of Digital Seismograph Networks.  https://doi.org/10.7914/SN/XZ_2003

Roger Hansen, & Gary Pavlis. (2005). Collaborative Research: St. Elias Erosion/Tectonics Project [Data set]. International Federation of Digital Seismograph Networks.  https://doi.org/10.7914/SN/XZ_2005

Chris Hayward. (2014). Idaho Teton Dam [Data set]. International Federation of Digital Seismograph Networks.  https://doi.org/10.7914/SN/XZ_2014

Christian Poppeliers. (2015). Measuring ambient noise of ocean breakers [Data set]. International Federation of Digital Seismograph Networks.  https://doi.org/10.7914/SN/XZ_2015

Frank Kruger, Andreas Rietbrock, Catherine Rychert, Nicholas Harmon, & Jenny Collier. (2016). Volatile recycling at the Lesser Antilles Arc: Processes and consequences [Data set]. International Federation of Digital Seismograph Networks.  https://doi.org/10.7914/SN/XZ_2016

Silvio De Angelis. (2018). Experiment in Fuego [Data set]. International Federation of Digital Seismograph Networks.  https://doi.org/10.7914/SN/XZ_2018

Andy Nyblade. (2019). Shale Hills Critical Zone Observatory Mini-Array Experiment [Data set]. International Federation of Digital Seismograph Networks.  https://doi.org/10.7914/SN/XZ_2019

San Fernando Royal Naval Observatory (ROA), Universidad Complutense De Madrid (UCM), Helmholtz-Zentrum Potsdam Deutsches GeoForschungsZentrum (GFZ), Universidade De Evora (UEVORA, Portugal), & Institute Scientifique Of RABAT (ISRABAT, Morocco). (1996). The Western Mediterranean BB seismic Network. Deutsches GeoForschungsZentrum GFZ.  https://doi.org/10.14470/JZ581150

Aaron Velasco. (2011). Seismic Cluster Investigation in the Southern Rio Grande Rift. International Federation of Digital Seismograph Networks.  https://doi.org/10.7914/SN/6C_2011

Schurr, B., Yuan, X., Haberland, C., Mechie, J., & Kufner, S.-K. (2013). TIPTIMON (Tien Shan-Pamir Monitoring Program) AFGHANISTAN (2013/2014). GFZ Data Services.  https://doi.org/10.14470/1P7568352842

Josip Stipčević. (2015). West Australian Spiral Array. International Federation of Digital Seismograph Networks.  https://doi.org/10.7914/SN/6C_2015

Albuquerque Seismological Laboratory (ASL)/USGS. (1980). US Geological Survey Networks [Data set]. International Federation of Digital Seismograph Networks.  https://doi.org/10.7914/SN/GS

Rick Aster. (2008). Erebus Tomography and Source Studies. International Federation of Digital Seismograph Networks.  https://doi.org/10.7914/SN/1D_2008

Slawek Tulaczyk, Ian Joughin, Susan Schwartz, & Jacob Walter. (2010). Elevation change anomalies in West Antarctica and dynamics of subglacial water beneath ice streams and their tributaries. International Federation of Digital Seismograph Networks.  https://doi.org/10.7914/SN/1D_2010

Brandon Schmandt. (2014). MSH Node Array. International Federation of Digital Seismograph Networks.  https://doi.org/10.7914/SN/1D_2014

Alex Brisbourne, Graham Stuart, & John Paul O'Donnell. (2016). UKANET: UK Antarctic Network. International Federation of Digital Seismograph Networks.  https://doi.org/10.7914/SN/1D_2016

Helmstetter, A., & RESIF. (2020). Seismic network 1D:Temporary installation of 13 sensors (3C fairfield nodes) on Argentière Glacier and near Col des Grands Motets in the Mont Blanc massif (RESIF-SISMOB) [Data set]. RESIF - Réseau Sismologique et géodésique Français.  https://doi.org/10.15778/RESIF.1D2019

Brian Lantz, Beverly Berger, Arnaud Pele, & Anamaria Effler. (2021). LIGO Livingston 4.2 Hz noise source location [Data set]. International Federation of Digital Seismograph Networks.  https://doi.org/10.7914/SN/1D_2021

Institute of Geophysics China Earthquake Administration (IGPCEA). (2000). China National Seismic Network, Data Management Centre of China National Seismic Network at Institute of Geophysics, CEA [Data set]. International Federation of Digital Seismograph Networks.  https://doi.org/10.7914/SN/CB

AusPass. (2014). AQ3 SW Queensland and NW New South Wales. International Federation of Digital Seismograph Networks.  https://doi.org/10.7914/SN/4J_2014

Amanda Lough. (2017). Bioko Seismic Network [Data set]. International Federation of Digital Seismograph Networks.  https://doi.org/10.7914/SN/4J_2017

Geological Survey of Canada. (2013). Public Safety Geoscience Program Canadian Research Network [Data set]. International Federation of Digital Seismograph Networks.  https://doi.org/10.7914/SN/PQ

UC San Diego. (2014). Piñon Flats Observatory Array [Data set]. International Federation of Digital Seismograph Networks.  https://doi.org/10.7914/SN/PY

John Bradford. (2007). Water storage and routing within glaciers via planar voids, a new model of glacier hydrology [Data set]. International Federation of Digital Seismograph Networks.  https://doi.org/10.7914/SN/YE_2007

Jamie Steidl. (2008). Title: NEESR-SG: High Fidelity site characterization by experimentation, field observation, and inversion-based modeling [Data set]. International Federation of Digital Seismograph Networks.  https://doi.org/10.7914/SN/YE_2008

Bruce Beaudoin, Tim Parker, & Eliana Arias-Dotson. (2011). Testing TA & FA vaults and directly buried sensor (3T) [Data set]. International Federation of Digital Seismograph Networks.  https://doi.org/10.7914/SN/YE_2011

GNS Science. (2021). GeoNet Aotearoa New Zealand Seismic Digital Waveform Dataset [Data set]. GNS Science.  https://doi.org/10.21420/G19Y-9D40

Helen Amanda Fricker. (2004). Monitoring an active rift system at the front of the Amery Ice Shelf, East Antarctica [Data set]. International Federation of Digital Seismograph Networks.  https://doi.org/10.7914/SN/X9_2004

Brian Stump, & Chris Hayward. (2008). Dallas Earthquake Swarm [Data set]. International Federation of Digital Seismograph Networks.  https://doi.org/10.7914/SN/X9_2008

John Nabelek, & Jochen Braunmiller. (2012). Plate Boundary Evolution and Physics at an Oceanic Transform Fault System [Data set]. International Federation of Digital Seismograph Networks.  https://doi.org/10.7914/SN/X9_2012

Shapiro, N. M., Sens-Schönfelder, C., Lühr, B. G., Weber, M., Abkadyrov, I., Gordeev, E. I., Koulakov, A., Jakovlev, A., Kugaenko, Y. A., & Saltykov, V. A. (2015). Klyuchevskoy volcanic group experiment (KISS). GFZ Data Services.  https://doi.org/10.14470/K47560642124

Christian Poppeliers, & Hunter Knox. (2017). Moment tensor inversion, perforation [Data set]. International Federation of Digital Seismograph Networks.  https://doi.org/10.7914/SN/X9_2017

Susan Bilek. (2019). Bedload Monitoring of Ephemeral Streams (seed) [Data set]. International Federation of Digital Seismograph Networks.  https://doi.org/10.7914/SN/X9_2019

University of Genoa. (1967). Regional Seismic Network of North Western Italy [Data set]. International Federation of Digital Seismograph Networks.  https://doi.org/10.7914/SN/GU

Haberland, C., Rietbrock, A., Asch, G., & Chong, G. (1996). The ANCORP Seismic Network. GFZ Data Services.  https://doi.org/10.14470/MR6441682066

Cindy Ebinger. (2007). AFAR07 [Data set]. International Federation of Digital Seismograph Networks.  https://doi.org/10.7914/SN/ZE_2007

Tilmann, F., Yuan, X., Rümpker, G., & Rindraharisaona, E. (2012). SELASOMA Project, Madagascar 2012-2014. GFZ Data Services.  https://doi.org/10.14470/MR7567431421

Carl Tape, Douglas H. Christensen, & Melissa M. Moore-Driskell. (2015). Southern Alaska Lithosphere and Mantle Observation Network [Data set]. International Federation of Digital Seismograph Networks.  https://doi.org/10.7914/SN/ZE_2015

Guéguen, P., Mercerat, D., Singaucho, J.-C., & RESIF. (2019). Passive temporary dense network in Quito City (Ecuador) for site-city interaction (RESIF - SISMOB) [Data set]. RESIF - Réseau Sismologique et géodésique Français.  https://doi.org/10.15778/RESIF.ZE2018

Amir Allam, Carl Tape, & Kevin Ward. (2019). Node deployment along the intersection of the Denali Fault and Parks Highway [Data set]. International Federation of Digital Seismograph Networks.  https://doi.org/10.7914/SN/ZE_2019

Patricia Persaud. (2020). Monitoring Seismicity in Louisiana [Data set]. International Federation of Digital Seismograph Networks.  https://doi.org/10.7914/SN/ZE_2020

Craig Jones, & Bob Phinney. (1998). Crustal Structure of Coso Geothermal Field, California [Data set]. International Federation of Digital Seismograph Networks.  https://doi.org/10.7914/SN/YA_1998

Rob van der Hilst. (2003). Collaborative research in Eastern Tibet: Evolution and dynamics of the crust and mantle, and surface topography. [Data set]. International Federation of Digital Seismograph Networks.  https://doi.org/10.7914/SN/YA_2003

Brenguier, F. (2014). UNDERVOLC experiment, 2009-2011, code YA (Understanding volcanic processes). RESIF - Réseau Sismologique et géodésique Français.  https://doi.org/10.15778/RESIF.YA2009

Cynthia Ebinger. (2012). Dynamics of the Lake Kivu System [Data set]. International Federation of Digital Seismograph Networks.  https://doi.org/10.7914/SN/YA_2012

Mark Goldman. (2016). Yucca Valley Seismic Experiment [Data set]. International Federation of Digital Seismograph Networks.  https://doi.org/10.7914/SN/YA_2016

Cynthia Ebinger, & Tim Stern. (2017). Back-arc rifting in New Zealand [Data set]. International Federation of Digital Seismograph Networks.  https://doi.org/10.7914/SN/YA_2017

Frank Vernon, Pieter-Ewald Share, Yehuda Ben-Zion, Yuri Fialko, & Amir Allam. (2020). Southern San Andreas Fault Zone [Data set]. International Federation of Digital Seismograph Networks.  https://doi.org/10.7914/SN/YA_2020

Gernot Hartmann. (2021). Infrasound measurements at Wind Turbines in Germany [Data set]. International Federation of Digital Seismograph Networks.  https://doi.org/10.7914/SN/YA_2021

Natural Resources Canada (NRCAN Canada). (1975). Canadian National Seismograph Network [Data set]. International Federation of Digital Seismograph Networks.  https://doi.org/10.7914/SN/CN

Heit, B., Yuan, X., Almendros, J., Abella, R., Carmona, E., Aguí, F., & Carrión, P. (2020). BRAVOSEIS Onshore Seismic Array. GFZ Data Services.  https://doi.org/10.14470/0Z7563857972

Brian Kennett. (2003). TASMAL. International Federation of Digital Seismograph Networks.  https://doi.org/10.7914/SN/7I_2003

Randy Keller. (2008). Korean Peninsula Refraction Profile [Data set]. International Federation of Digital Seismograph Networks.  https://doi.org/10.7914/SN/Z9_2008

Karen M. Fischer, Robert B. Hawman, & Lara S. Wagner. (2010). Southeastern Suture of the Appalachian Margin Experiment [Data set]. International Federation of Digital Seismograph Networks.  https://doi.org/10.7914/SN/Z9_2010

Peter Shearer. (2018). Soil Soundscapes from Seismic Arrays [Data set]. International Federation of Digital Seismograph Networks.  https://doi.org/10.7914/SN/Z9_2018

Anya M. Reading, & Tobias Stål. (2021). Wilkes Land Adaptable Seismic Network [Data set]. International Federation of Digital Seismograph Networks.  https://doi.org/10.7914/SN/Z9_2021

Jim Ni. (2007). Deep Structure of the Northeastern Tibet Collision Zone: INDEPTH IV [Data set]. International Federation of Digital Seismograph Networks.  https://doi.org/10.7914/SN/X4_2007

Jay Pulliam. (2010). Texas Gulf Coastal Plain, USA [Data set]. International Federation of Digital Seismograph Networks.  https://doi.org/10.7914/SN/X4_2010

Recep Cakir. (2016). Monitoring Active Faults for Tectonic Mapping Efforts in Washington State [Data set]. International Federation of Digital Seismograph Networks.  https://doi.org/10.7914/SN/X4_2016

Asch, G., Mohsen, A., Bräuer, B., Hofstetter, R., Jaser, D., El-Kelani, R., & Weber, M. (2006). DESIRE - Seismology (2006/2008). GFZ Data Services.  https://doi.org/10.14470/M97551339354

Wagner, L. (2009). Appalachian Seismic Transect [Data set]. International Federation of Digital Seismograph Networks.  https://doi.org/10.7914/SN/Z4_2009

Jessie Bonner. (2011). Humming Albratross [Data set]. International Federation of Digital Seismograph Networks.  https://doi.org/10.7914/SN/Z4_2011

Prof. Andreas Rietbrock, & Dr. Silvio De Angelis. (2014). Seismic data of Santiguito volcano [Data set]. International Federation of Digital Seismograph Networks.  https://doi.org/10.7914/SN/Z4_2014

Kevin Ward, & Anne Trehu. (2020). Complementing the 2020 Langseth offshore Cascadia survey with a large-N onshore nodal deployment [Data set]. International Federation of Digital Seismograph Networks.  https://doi.org/10.7914/SN/Z4_2020

Isa Asudeh. (1997). Teleseismic Studies in the Western Superior Transect, Canada [Data set]. International Federation of Digital Seismograph Networks.  https://doi.org/10.7914/SN/XK_1997

Andy Nyblade. (1998). Merapi and Semeru Volcano Project [Data set]. International Federation of Digital Seismograph Networks.  https://doi.org/10.7914/SN/XK_1998

Ken Dueker, Craig Jones, Anne Sheehan, & Gene Humphreys. (1999). Lithospheric Structure and Evolution of the Rocky Mountain Transect [Data set]. International Federation of Digital Seismograph Networks.  https://doi.org/10.7914/SN/XK_1999

James Knapp, & Tom Owens. (2001). Reflections Under the Scottish Highlands: A Broadband Investigation of Upper Mantle Reflectors in Scotland [Data set]. International Federation of Digital Seismograph Networks.  https://doi.org/10.7914/SN/XK_2001

Rick Aster, Jim Ni, & Steve Grand. (2004). RISTRA 1.5 -- Colorado Plateau Extension [Data set]. International Federation of Digital Seismograph Networks.  https://doi.org/10.7914/SN/XK_2004

Kozlovskaya, E. (2007). Seismic network XK:LAPNET/POLENET seismic temporary array (RESIF-SISMOB). RESIF - Réseau Sismologique et géodésique Français.  https://doi.org/10.15778/RESIF.XK2007

Leif Cox. (2011). Passive seismic for geothermal exploration, Fairmont, Montana [Data set]. International Federation of Digital Seismograph Networks.  https://doi.org/10.7914/SN/XK_2011

Steve Gao, Kelly Liu, Mohamed Abdelsalam, & John Hogan. (2012). Seismic Arrays for African Rift Initation [Data set]. International Federation of Digital Seismograph Networks.  https://doi.org/10.7914/SN/XK_2012

Susan Bilek. (2016). Delineating preferential flow paths from recharge for water planning and management [Data set]. International Federation of Digital Seismograph Networks.  https://doi.org/10.7914/SN/XK_2016

Frank Vernon, Joel Conte, & Yehuda Bock. (2021). Geisel Library [Data set]. International Federation of Digital Seismograph Networks.  https://doi.org/10.7914/SN/XK_2021

Mayotte Volcanological And Seismological Monitoring Network (REVOSIMA), Observatoire Volcanologique Du Piton De La Fournaise (OVPF), Institut De Physique Du Globe De Paris (IPGP), & Bureau De Recherches Géologiques Et Minières (BRGM). (2019). Comoros Archipelago Seismic and Volcano Network. Institut de physique du globe de Paris (IPGP), Université de Paris.  https://doi.org/10.18715/MAYOTTE.QM

Institut De Physique Du Globe De Paris (IPGP). (2020). Seismic, tiltmeter, groundwater, magnetic and weather permanent networks on Montagne Pelée volcano and Martinique. Institut de physique du globe de Paris (IPGP), Université de Paris.  https://doi.org/10.18715/martinique.mq

Schurr, B., Dushi, E., Rietbrock, A., & Duni, L. (2007). AlbACa – Albanian Earthquake Aftershock Campaign. GFZ Data Services.  https://doi.org/10.14470/L47552843299

Campillo, M., Vladimir, K., G-GAP Group, & RESIF. (2009). Seismic network Y9:Guerrero Gap (Mexico) temporary array (RESIF-SISMOB). RESIF - Réseau Sismologique et géodésique Français.  https://doi.org/10.15778/RESIF.Y92009

Xiaowei Chen, Zhigang Peng, & Jefferson C. Chang. (2016). Rapid response for fairview aftershock in Oklahoma [Data set]. International Federation of Digital Seismograph Networks.  https://doi.org/10.7914/SN/Y9_2016

Chet Hopp. (2022). Amplify EGS Monitoring Network [Data set]. International Federation of Digital Seismograph Networks.  https://doi.org/10.7914/SN/Y9_2022

James Conder. (2013). Wabash Valley Seismic Zone. International Federation of Digital Seismograph Networks.  https://doi.org/10.7914/SN/6E_2013

John Louie. (2018). Surface-wave characterization of the SHOAL nuclear blast cavity and rubble chimney [Data set]. International Federation of Digital Seismograph Networks.  https://doi.org/10.7914/SN/6E_2018

Pieter-Ewald Share, & Frank Vernon. (2019). Dense nodal deployment at some test sites for the upcoming FaultScan project [Data set]. International Federation of Digital Seismograph Networks.  https://doi.org/10.7914/SN/6E_2019

Elnaz Seylabi, Scott Tyler, Rachel Hatch, & Seth Saltiel. (2021). Sub-surface imaging of the west Reno basin [Data set]. International Federation of Digital Seismograph Networks.  https://doi.org/10.7914/SN/6E_2021

Mohammed Ali. (2014). UAE transects across the Semail Ophiolite [Data set]. International Federation of Digital Seismograph Networks.  https://doi.org/10.7914/SN/4K_2014

Dietze, M., Cook, K. L., & Hovius, N. (2019). Cliff coast failures on the Jasmund part of Rügen, Germany. GFZ Data Services.  https://doi.org/10.14470/9X7562122052

Dan Klinglesmith. (2008). MROI Vibration Studies [Data set]. International Federation of Digital Seismograph Networks.  https://doi.org/10.7914/SN/Z7_2008

Robert White. (2010). Northern Volcanic Zone [Data set]. International Federation of Digital Seismograph Networks.  https://doi.org/10.7914/SN/Z7_2010

Paul Bedrosian, Jake R Morris, Margaret Goldman, & Benjamin R. Bloss. (2017). Kansas and Nebraska Magnetotelluric Time Series (USGS-GGGSC, Kansas 2017 Long Period) [Data set]. International Federation of Digital Seismograph Networks.  https://doi.org/10.7914/SN/Z7_2017

Vergne, J., & RESIF. (2011). Rittershoffen (Bas-Rhin, France) Dense nodal seismic array temporary experiment (RESIf-SISMOB) [Data set]. RESIF - Réseau Sismologique et géodésique Français.  https://doi.org/10.15778/RESIF.Z72018

Tulane University, Louisiana State University, & University Louisiana Lafayette. (2019). Induced Seismicity in Louisiana [Data set]. International Federation of Digital Seismograph Networks.  https://doi.org/10.7914/SN/Z7_2019

Anastasia Stroujkova. (2018). Integration of Noble Gas and Seismic Measurements for Small Yield Event Discrimination and Yield Estimation [Data set]. International Federation of Digital Seismograph Networks.  https://doi.org/10.7914/SN/8C_2018

LTD Seismological Experience and Methodology Expedition of the Committee of Science of the Ministry of Education and Science of the Republic of Kazakhstan. (2003). Seismic network of the Seismological Experience and Methodology Expedition CS MES RK [Data set]. International Federation of Digital Seismograph Networks.  https://doi.org/10.7914/SN/QZ

Jeffrey Moore. (2013). Structural health monitoring of rock arches and towers [Data set]. International Federation of Digital Seismograph Networks.  https://doi.org/10.7914/SN/5P_2013

Cliff Thurber, & Steve Roecker. (2004). Seismic tomography and location calibration around the SAFOD site [Data set]. International Federation of Digital Seismograph Networks.  https://doi.org/10.7914/SN/YH_2004

Rebecca Saltzer, & Gene Humphreys. (2008). LaBarge Experiment [Data set]. International Federation of Digital Seismograph Networks.  https://doi.org/10.7914/SN/YH_2008

Andrew Nyblade. (2010). AfricaArray SE Tanzania Basin Experiment [Data set]. International Federation of Digital Seismograph Networks.  https://doi.org/10.7914/SN/YH_2010

DANA . (2012). Dense Array for North Anatolia [Data set]. International Federation of Digital Seismograph Networks.  https://doi.org/10.7914/SN/YH_2012

Laura Wallace, Anne Sheehan, Susan Schwartz, & Spahr Webb. (2014). Hikurangi Ocean Bottom Investigation of Tremor and Slow Slip [Data set]. International Federation of Digital Seismograph Networks.  https://doi.org/10.7914/SN/YH_2014

Trenton Cladouhos. (2016). Play Fairway Analysis - Passive monitoring of St. Helens Shear zone for tomography and precision microseismicity [Data set]. International Federation of Digital Seismograph Networks.  https://doi.org/10.7914/SN/YH_2016

Nicholas Schmerr, & Erin Pettit. (2017). Seismometer to Investigate Ice and Ocean Structure (SIIOS) Field Experiment [Data set]. International Federation of Digital Seismograph Networks.  https://doi.org/10.7914/SN/YH_2017

Brad Lipovsky. (2020). Calibration of a distributed acoustic sensing platform for measuring snow depths [Data set]. International Federation of Digital Seismograph Networks.  https://doi.org/10.7914/SN/YH_2020

Steven Jaume, & Zhigang Peng. (2021). Defining the Source of the 1886 Earthquake [Data set]. International Federation of Digital Seismograph Networks.  https://doi.org/10.7914/SN/YH_2021

Vera Schlindwein. (2007). Mid Ocean Volcanoes & Earthquakes [Data set]. International Federation of Digital Seismograph Networks.  https://doi.org/10.7914/SN/ZV_2007

Yang Shen, D. S. (2008). Northeast Tibet Plateau Seismic Experiment [Data set]. International Federation of Digital Seismograph Networks.  https://doi.org/10.7914/SN/ZV_2008

Tim Stern. (2011). Wellington Active Source Transect [Data set]. International Federation of Digital Seismograph Networks.  https://doi.org/10.7914/SN/ZV_2011

Deyan Draganov. (2012). Malargue seismic array [Data set]. International Federation of Digital Seismograph Networks.  https://doi.org/10.7914/SN/ZV_2012

Cynthia Ebinger. (2014). Southern Lake Tanganyika experiment [Data set]. International Federation of Digital Seismograph Networks.  https://doi.org/10.7914/SN/ZV_2014

Kevin Mackey. (2016). Seismic Noise Survey of Western Kazakhstan [Data set]. International Federation of Digital Seismograph Networks.  https://doi.org/10.7914/SN/ZV_2016

Paul Jewell, & Keith Koper. (2017). Seismic and Geomorphic Characterization of Mass Wasting Events Associated with the 2017 Brian Head Fire [Data set]. International Federation of Digital Seismograph Networks.  https://doi.org/10.7914/SN/ZV_2017

bouchette. (2018). GLADYS Maupiti [Data set]. International Federation of Digital Seismograph Networks.  https://doi.org/10.7914/SN/ZV_2018

Galen Kaip. (2020). Horizon City, Texas Seismic Project [Data set]. International Federation of Digital Seismograph Networks.  https://doi.org/10.7914/SN/ZV_2020

Jay Pulliam. (2021). Insights into the subsurface architecture of the Monahans Dune Field with active & passive source seismology and microgravity [Data set]. International Federation of Digital Seismograph Networks.  https://doi.org/10.7914/SN/ZV_2021

Roman Motyka, Mark Fahnestock, & Martin Truffer. (2010). Ice-ocean interaction at Nuuk tidewater glaciers [Data set]. International Federation of Digital Seismograph Networks.  https://doi.org/10.7914/SN/9D_2010

Michael Schmitz. (2014). Integrated Geosciences in the Merida Andes, Venezuela [Data set]. International Federation of Digital Seismograph Networks.  https://doi.org/10.7914/SN/9D_2014

Lindsay Worthington, Susan Bilek, Brandon Schmandt, & Rick Aster. (2015). Seismic Array of the Sevilleta [Data set]. International Federation of Digital Seismograph Networks.  https://doi.org/10.7914/SN/9D_2015

Amir A. Allam, Fan-Chi Lin, Pieter-Ewald Share, & Frank L. Vernon. (2016). Dense seismic three-component nodal array at the Ramona Reservation [Data set]. International Federation of Digital Seismograph Networks.  https://doi.org/10.7914/SN/9D_2016

Phil Wannamaker. (2017). Play Fairway Analysis: Structurally Controlled Geothermal Systems in the Eastern Great Basin Extensional Regime, Utah [Data set]. International Federation of Digital Seismograph Networks.  https://doi.org/10.7914/SN/9D_2017

Stephen Hernandez, Mario Ruiz, & Martin Mollhoff. (2018). Temporal network Sierra Negra [Data set]. International Federation of Digital Seismograph Networks.  https://doi.org/10.7914/SN/9D_2018

Marianne Karplus, Diane Doser, & Julien Chaput. (2021). Dryland Critical Zone: Jornada Piedmont Seismic Imaging [Data set]. International Federation of Digital Seismograph Networks.  https://doi.org/10.7914/SN/9D_2021

Noah Finnegan, & Susan Schwartz. (2022). Imaging the spatial and temporal evolution of frictional asperities along the failure surface of creeping landslides [Data set]. International Federation of Digital Seismograph Networks.  https://doi.org/10.7914/SN/9D_2022

Colorado Geological Survey. (2016). Colorado Geological Survey Seismic Network [Data set]. International Federation of Digital Seismograph Networks.  https://doi.org/10.7914/SN/C0

Mouse Reusch. (2007). Southern Okalahoma Aulcaogen 3-D test, Spears Ranch Seismic Experiment Survey. International Federation of Digital Seismograph Networks.  https://doi.org/10.7914/SN/3A_2007

Crawford, W., & RESIF. (2011). ARC Vanutu temporay experiment (RESIF-SISMOB) [Data set]. RESIF - Réseau Sismologique et géodésique Français.  https://doi.org/10.15778/RESIF.3A2008

Diane Baker, & Omar E. Marcillo. (2013). Coherency and celerity of microbaroms. International Federation of Digital Seismograph Networks.  https://doi.org/10.7914/SN/3A_2013

Istituto Nazionale di Geofisica e Vulcanologia (INGV), Istituto di Geologia Ambientale e Geoingegneria (CNR-IGAG), Istituto per la Dinamica dei Processi Ambientali (CNR-IDPA), Istituto di Metodologie per l'Analisi Ambientale (CNR-IMAA), & Agenzia Nazionale per le nuove tecnologie, l’energia e lo sviluppo economico sostenibile (ENEA). (2018). Rete del Centro di Microzonazione Sismica (CentroMZ), sequenza sismica del 2016 in Italia Centrale. Istituto Nazionale di Geofisica e Vulcanologia (INGV).  https://doi.org/10.13127/SD/ku7Xm12Yy9

Aaron Velasco, Marianne Karplus, & Hector Gonzalez Huizar. (2017). Node deployment in Oaxaca, Mexico following the M8.1 Tehuantepec Earthquake [Data set]. International Federation of Digital Seismograph Networks.  https://doi.org/10.7914/SN/3A_2017

Jacob Izraelevitz. (2019). JPL Active Source Balloon Infrasound Experiment at EMRTC [Data set]. International Federation of Digital Seismograph Networks.  https://doi.org/10.7914/SN/3A_2019

Jonathan R. Delph, & Amanda Thomas. (2020). SCENTAR: Southern Cascadia Earthquake and Tectonics Array [Data set]. International Federation of Digital Seismograph Networks.  https://doi.org/10.7914/SN/3A_2020

Diana Roman. (2021). Reykjanes 2021 [Data set]. International Federation of Digital Seismograph Networks.  https://doi.org/10.7914/SN/3A_2021

Kevin Ward, Anne Trehu, Emilie Hooft, Erin Wirth Moriarty, & Ian Stone. (2022). 2022 Cascadia node deployment [Data set]. International Federation of Digital Seismograph Networks.  https://doi.org/10.7914/SN/3A_2022

Nicholas Rawlinson. (2011). EAL3 [Data set]. International Federation of Digital Seismograph Networks.  https://doi.org/10.7914/SN/7L_2011

Arthur Jolly. (2016). Taupo temporary infrasound network - May 3, 2016 [Data set]. International Federation of Digital Seismograph Networks.  https://doi.org/10.7914/SN/7L_2016

Eibl, E. P. S., Walter, T., Jousset, P., Dahm, T., Allahbakhshi, M., Müller, D., & Hersir, G. P. (2020). 1 year seismological experiment at Strokkur in 2017/18. GFZ Data Services.  https://doi.org/10.14470/2Y7562610816

Observatori de l'Ebre, Tarragona. (2009). Ebre Observatory Regional Seismic Network [Data set]. International Federation of Digital Seismograph Networks.  https://doi.org/10.7914/SN/EB

Erbaş, K., Toledo, T., Naranjo, D., Metz, M., Rietz, F., Forster, F., & Jousset, P. (2021). Dataset of the 3P seismic network at the Theistareykir geothermal area, Iceland, 2017-2021. GFZ Data Services.  https://doi.org/10.14470/8C7562967492

Chet Hopp, & Avinash Nayak. (2022). Fault zone hydrogeological response to earthquakes [Data set]. International Federation of Digital Seismograph Networks.  https://doi.org/10.7914/0v3m-9p66

Montana Bureau of Mines and Geology/Montana Tech (MBMG, MT USA). (1982). Montana Regional Seismic Network [Data set]. International Federation of Digital Seismograph Networks.  https://doi.org/10.7914/SN/MB

Art Lerner-Lam. (2003). Calabria-Appennine-Tyrrhenian/Subduction-Collision-Accretion Network [Data set]. International Federation of Digital Seismograph Networks.  https://doi.org/10.7914/SN/YD_2003

Jeffrey Johnson. (2007). Toward Understanding Eruption Seismicity: Multidiscplinary Experiment at Santiaguito and Fuego Volcanos, Guatemala [Data set]. International Federation of Digital Seismograph Networks.  https://doi.org/10.7914/SN/YD_2007

John Louie, & Mahesh S. Dhar. (2008). Recording Mogul Events throughout the Reno Basin [Data set]. International Federation of Digital Seismograph Networks.  https://doi.org/10.7914/SN/YD_2008

Susan Schwartz. (2012). Whillians Ice Stream Subglacial Access Research Drilling [Data set]. International Federation of Digital Seismograph Networks.  https://doi.org/10.7914/SN/YD_2012

Moretti, M., De Gori, P., Govoni, A., Margheriti, L., Piccinini, D., Pintore, S., & Valoroso, L. (2018). Seismic Data acquired by the SISMIKO Emergency Group - Molise-Italy 2018 - T14 [Data set]. Istituto Nazionale di Geofisica e Vulcanologia (INGV).  https://doi.org/10.13127/SD/FIR72ChywU

Emily Brodsky, & Heather Shaddox. (2019). Pratas Island Temporary Deployment [Data set]. International Federation of Digital Seismograph Networks.  https://doi.org/10.7914/SN/YD_2019

Wolfgang Friederich, Kasper David Fischer, Martina Rische, Christoph Hilgers, & Ruhr University Bochum. (2020). FloodRisk Seismic Network [Data set]. Federal Institute for Geosciences and Natural Resources (BGR, Germany).  https://doi.org/10.7914/SN/YD_2020

Rob van der Hilst, & Brian Kennett. (1993). SKIPPY. Australian Passive Seismic Server.  https://doi.org/10.7914/SN/7B_1993

Yuan, X., Mechie, J., & Schurr, B. (2008). Tienshan Pamir Geodynamics Project (TIPAGE). Deutsches GeoForschungsZentrum GFZ.  https://doi.org/10.14470/2O097102

Michael Behm. (2017). Active source acquisition in the Unaweep Canyon (Western Colorado). International Federation of Digital Seismograph Networks.  https://doi.org/10.7914/SN/7B_2017

Anastasia Stroujkova. (2018). Effect of the explosive type on rock damage and seismic radiation [Data set]. International Federation of Digital Seismograph Networks.  https://doi.org/10.7914/SN/7B_2018

Jim Gaherty, Zach Eilon, Don Forsyth, & Göran Ekström. (2019). PacificORCA [Data set]. International Federation of Digital Seismograph Networks.  https://doi.org/10.7914/SN/7B_2019

Institute Of Seismology, U. O. H. (1980). The Finnish National Seismic Network. GFZ Data Services.  https://doi.org/10.14470/UR044600

Patricia Persaud. (2019). Los Angeles Basin Seismic Experiment [Data set]. International Federation of Digital Seismograph Networks.  https://doi.org/10.7914/SN/6J_2019

Geoff Abers, Susan Schwartz, Anne Sheehan, Douglas Wiens, & Jeffrey Freymueller. (2021). RAPID: Response to the 29 July 2021 Chignik Earthquake [Data set]. International Federation of Digital Seismograph Networks.  https://doi.org/10.7914/SN/6J_2021

National Institute for Earth Physics (NIEP Romania). (1994). Romanian Seismic Network [Data set]. International Federation of Digital Seismograph Networks.  https://doi.org/10.7914/SN/RO

National Centre for Seismological Research (CENAIS Cuba). (1998). Servicio Sismologico Nacional de Cuba [Data set]. International Federation of Digital Seismograph Networks.  https://doi.org/10.7914/SN/CW

Aubreya Adams. (2017). Ol Doinyo Lengai, TZ Volcano Monitoring [Data set]. International Federation of Digital Seismograph Networks.  https://doi.org/10.7914/SN/TZ

Lebedev, S. (2022). Ireland Array. GFZ Data Services.  https://doi.org/10.14470/0G7565901444

Laboratorio Subterraneo de Canfranc. (2011). LSC (Laboratorio Subterraneo Canfranc) [Data set]. International Federation of Digital Seismograph Networks.  https://doi.org/10.7914/SN/LC

Pascal Bernard, & Hélène Lyon Caen. (2008). Postsismic experiment after 8th June 2008 Movri (Greece) event. International Federation of Digital Seismograph Networks.  https://doi.org/10.7914/SN/1E_2008

Hrvoje Tkalčić, Brian Kennett, Satoru Tanaka, & Josip Stipčević. (2013). Australia. Australian Passive Seismic Server.  https://doi.org/10.7914/SN/1E_2013

Emilie Hooft. (2015). Crustal Magma Plumbing of the Santorini Volcanic System - OBS Component. International Federation of Digital Seismograph Networks.  https://doi.org/10.7914/SN/1E_2015

Phil Wannamaker. (2017). Play Fairway Analysis: Structurally Controlled Geothermal Systems in the Eastern Great Basin Extensional Regime, Utah [Data set]. International Federation of Digital Seismograph Networks.  https://doi.org/10.7914/SN/1E_2017

Geological and Seismological Institute of Moldova. (2007). Moldova Digital Seismic Network [Data set]. International Federation of Digital Seismograph Networks.  https://doi.org/10.7914/SN/MD

Cascades Volcano Observatory/USGS. (2001). Cascade Chain Volcano Monitoring [Data set]. International Federation of Digital Seismograph Networks.  https://doi.org/10.7914/SN/CC

Dr. Tianyu Zheng. (2000). NCISP1 [Data set]. International Federation of Digital Seismograph Networks.  https://doi.org/10.7914/SN/YY_2000

Barbara Luke. (2008). Predominant Period Measurement in Las Vegas Valley [Data set]. International Federation of Digital Seismograph Networks.  https://doi.org/10.7914/SN/YY_2008

Jake Walter. (2012). Mendenhall Glacier Outburst Flood Seismicity and Next-Generation Instrument Testing [Data set]. International Federation of Digital Seismograph Networks.  https://doi.org/10.7914/SN/YY_2012

Katie Keranen. (2013). Exploring extensional tectonics beyond the Ethiopian Rift [Data set]. International Federation of Digital Seismograph Networks.  https://doi.org/10.7914/SN/YY_2013

Abdul Halim Abdul Latiff. (2017). UTPMY [Data set]. International Federation of Digital Seismograph Networks.  https://doi.org/10.7914/SN/YY_2017

Gregory Houseman, Stewart Greenhalgh, & Frank Graeber. (2000). AF00 [Data set]. International Federation of Digital Seismograph Networks.  https://doi.org/10.7914/SN/7O_2000

Maureen Long, & Vadim Levin. (2018). New England Seismic Transect [Data set]. International Federation of Digital Seismograph Networks.  https://doi.org/10.7914/SN/7O_2018

Servicio Geológico Colombiano. (1993). Red Sismologica Nacional de Colombia [Data set]. International Federation of Digital Seismograph Networks.  https://doi.org/10.7914/SN/CM

GFZ German Research Centre For Geosciences, & Institut Des Sciences De L’Univers-Centre National De La Recherche CNRS-INSU. (2006). IPOC Seismic Network. Integrated Plate boundary Observatory Chile - IPOC.  https://doi.org/10.14470/PK615318

Brian Kennett. (1998). KIMBA98. International Federation of Digital Seismograph Networks.  https://doi.org/10.7914/SN/7E_1998

Wilde-Piórko, M., Geissler, W. H., Plomerová, J., Knapmeyer-Endrun, B., Grad, M., Babuška, V., Brückl, E., Cyziene, J., Czuba, W., England, R., Gaczyński, E., Gazdova, R., Gregersen, S., Guterch, A., Hanka, W., Hegedűs, E., Heuer, B., Jedlička, P., Lazauskiene, J., … Wiejacz, P. (2006). PASSEQ 2006-2008: Passive Seismic Experiment in Trans-European Suture Zone. GFZ Data Services.  https://doi.org/10.14470/2R383989

J. A. Rial. (2010). Glacioseismic Monitoring of Rumblings in Jakobshavn Glacier. International Federation of Digital Seismograph Networks.  https://doi.org/10.7914/SN/7E_2010

Josef Horalek. (2013). Reykjanet [Data set]. International Federation of Digital Seismograph Networks.  https://doi.org/10.7914/SN/7E_2013

Ocean Networks Canada. (2009). NEPTUNE seismic stations [Data set]. International Federation of Digital Seismograph Networks.  https://doi.org/10.7914/SN/NV

Ohio Geological Survey. (1999). Ohio Seismic Network [Data set]. International Federation of Digital Seismograph Networks.  https://doi.org/10.7914/SN/OH

Harjes, H.-P. (1996). Temporary networks 1996-2002 on Crete, RUB Bochum, Germany. Deutsches GeoForschungsZentrum GFZ.  https://doi.org/10.14470/LH6441260253

Russell Sell, Jon Fletcher, & John Boatwright. (2006). Northern California Delta [Data set]. International Federation of Digital Seismograph Networks.  https://doi.org/10.7914/SN/YU_2006

Alan Levander. (2016). Caribbean-Merida Andes Experiment [Data set]. International Federation of Digital Seismograph Networks.  https://doi.org/10.7914/SN/YU_2016

Matthew Pritchard. (2019). Cornell University Earth Source Heat seismic network [Data set]. International Federation of Digital Seismograph Networks.  https://doi.org/10.7914/SN/YU_2019

Corinth Rift Laboratory Team And RESIF Datacenter. (2013). CL - Corinth Rift Laboratory Seismological Network (CRLNET) [Data set]. RESIF - Réseau Sismologique et géodésique Français.  https://doi.org/10.15778/RESIF.CL

Centro de Investigación Científica y de Educación Superior de Ensenada (CICESE), Ensenada. (1980). Red Sísmica del Noroeste de México [Data set]. International Federation of Digital Seismograph Networks.  https://doi.org/10.7914/SN/BC

GEOFON Data Centre. (1993). GEOFON Seismic Network. Deutsches GeoForschungsZentrum GFZ.  https://doi.org/10.14470/TR560404

NOAA National Oceanic and Atmospheric Administration (USA). (1967). National Tsunami Warning Center Alaska Seismic Network [Data set]. International Federation of Digital Seismograph Networks.  https://doi.org/10.7914/SN/AT

California Institute of Technology and United States Geological Survey Pasadena. (1926). Southern California Seismic Network [Data set]. International Federation of Digital Seismograph Networks.  https://doi.org/10.7914/SN/CI

Morales, J., Martín, J. B., Martín, R., Mancilla Perez, F. D. L., Heit, B., & Yuan, X. (2013). Passive seismic profile across the Easter Betic and Iberian Massif (TRANSCORBE). GFZ Data Services.  https://doi.org/10.14470/4U7568470291

Schurr, B., Yuan, X., Kufner, S., & Bloch, W. (2017). Sarez Pamir aftershock seismic network. GFZ Data Services.  https://doi.org/10.14470/4U7561589984

Fan-Chi Lin. (2018). Salt Lake Linear Nodal Array 2018 [Data set]. International Federation of Digital Seismograph Networks.  https://doi.org/10.7914/SN/9H_2018

Dahm, T., Jousset, P., Heimann, S., Milkereit, C., Hersir, G. P., & Magnússon, R. (2020). MAGIC - Seismic network MAGma in ICeland. GFZ Data Services.  https://doi.org/10.14470/4U7575229166

Michigan State University (MSU, Michigan USA). (2016). Michigan State University Seismic Network [Data set]. International Federation of Digital Seismograph Networks.  https://doi.org/10.7914/SN/LM

John Hole. (2011). Seismic Imaging of New Transitional Crust in the Salton Trough Oblique Rift [Data set]. International Federation of Digital Seismograph Networks.  https://doi.org/10.7914/SN/YG_2011

Anne Trehu, & Geoffrey Abers. (2012). Collaborative Research: Imaging the Cascadia subduction zone - a ship-to-shore opportunity [Data set]. International Federation of Digital Seismograph Networks.  https://doi.org/10.7914/SN/YG_2012

Martha Savage. (2013). Deployment for the Southern Cook Strait Earthquake Sequence [Data set]. International Federation of Digital Seismograph Networks.  https://doi.org/10.7914/SN/YG_2013

Douglas Christensen, & Geoff Abers. (2016). Fate and consequences of Yakutat terrane subduction beneath eastern Alaska and the Wrangell Volcanic Field [Data set]. International Federation of Digital Seismograph Networks.  https://doi.org/10.7914/SN/YG_2016

Dahm, T., Zimmermann, G., Hofmann, H., Huenges, E., Heimann, S., Milkereit, C., Hjörleifsdóttir, V., Ásgeirsdóttir, R. S., Magnússon, R., Flovenz, Ó., Grigoli, F., & Wiemer, S. (2020). DESTRESS - soft stimulation treatments of geothermal reservoirs, Iceland. GFZ Data Services.  https://doi.org/10.14470/LT7563229248

Dylan Mikesell. (2020). Passive Seismic Observations of a glacier surge: Turner Glacier, Alaska, USA [Data set]. International Federation of Digital Seismograph Networks.  https://doi.org/10.7914/SN/YG_2020

Susan Beck, Terry Wallace, & George Zandt. (2000). Slab Geometry in the Southern Andes [Data set]. International Federation of Digital Seismograph Networks.  https://doi.org/10.7914/SN/YC_2000

Gene Humphreys. (2003). Eastern Oregon Mantle Experiment [Data set]. International Federation of Digital Seismograph Networks.  https://doi.org/10.7914/SN/YC_2003

Michael West. (2006). Partnership in Research and Education in Volcanology [Data set]. International Federation of Digital Seismograph Networks.  https://doi.org/10.7914/SN/YC_2006

Anne Meltzer. (2011). RAMP Virginia [Data set]. International Federation of Digital Seismograph Networks.  https://doi.org/10.7914/SN/YC_2011

Nick Rawlinson. (2018). Northern Borneo Orogeny Seismic Survey [Data set]. International Federation of Digital Seismograph Networks.  https://doi.org/10.7914/SN/YC_2018

Martin Truffer. (2021). Seismic monitoring of the Muldrow Surge [Data set]. International Federation of Digital Seismograph Networks.  https://doi.org/10.7914/SN/YC_2021

Government of Tonga, Geoscience Australia, & GNS Science. (2022). Tonga Temporary Seismic Monitoring Network [Data set]. International Federation of Digital Seismograph Networks.  https://doi.org/10.7914/SN/YC_2022

Konrad Steffen, & Daniel McGrath. (2008). IPY: Stability of Larsen C Ice Shelf in a Warming Climate. International Federation of Digital Seismograph Networks.  https://doi.org/10.7914/SN/8A_2008

Dias, N. A., Silveira, G., & Haberland, C. (2010). Data of the temporary seismic WILAS network. GFZ Data Services.  https://doi.org/10.14470/3N7565750319

Jacob Anderson. (2013). Tungurahua July 2013 Temporary. International Federation of Digital Seismograph Networks.  https://doi.org/10.7914/SN/8A_2013

Juan Pablo. (2014). Seismic Transect Across the Okavango Rift Zone. International Federation of Digital Seismograph Networks.  https://doi.org/10.7914/SN/8A_2014

Andy Nyblade. (2015). AfricaArray - Namibia [Data set]. IRIS.  https://doi.org/10.7914/SN/8A_2015

Margaret Boettcher, Mark Behn, Wenyuan Fan, Jessica Warren, Jeff McGuire, John Collins, Emily Roland, & Yajing Liu. (2019). Gofar_Transfrom_Fault [Data set]. International Federation of Digital Seismograph Networks.  https://doi.org/10.7914/SN/8A_2019

Poupinet, G., Wittlinger, G., & RESIF-SISMOB Mobile Antenna. (2001). 2001 WEST KUNLUN Broadband and short period temporary experiment (RESIF - SISMOB). RESIF - Réseau Sismologique et géodésique Français.  https://doi.org/10.15778/RESIF.YT2001

Deschamps, A., Deverchère, J., Mordvinova, V., Dugarma, T., & RESIF-SISMOB Mobile Antenna. (2010). MOBAL Mongolia-Baikal transect (RESIF-SISMOB). RESIF - Réseau Sismologique et géodésique Français.  https://doi.org/10.15778/RESIF.YT2003

Yong-Gang Li, & John Vidale. (2004). Parkfield Trapped Waves [Data set]. International Federation of Digital Seismograph Networks.  https://doi.org/10.7914/SN/YT_2004

Douglas Wiens, Andy Nyblade, & Rick Aster. (2007). IPY POLENET-Antarctica: Investigating links between geodynamics and ice sheets [Data set]. International Federation of Digital Seismograph Networks.  https://doi.org/10.7914/SN/YT_2007

Huaiyu Yuan, michael dentith, & Ruth Murdie. (2014). Capricorn Orogen High Precision Survey [Data set]. International Federation of Digital Seismograph Networks.  https://doi.org/10.7914/SN/8K_2014

Robert White. (2016). Northern Volcanic Zone Iceland [Data set]. International Federation of Digital Seismograph Networks.  https://doi.org/10.7914/SN/8K_2016

Roger Denlinger. (2010). USGS flume seismic monitoring. International Federation of Digital Seismograph Networks.  https://doi.org/10.7914/SN/3F_2010

Krueger. (2011). Vogtland2011 [Data set]. Geofon.  https://doi.org/10.7914/SN/3F_2011

Jessie Bonner, James Lewkowicz, & Mark Leidig. (2013). HUMMING WOMBAT. International Federation of Digital Seismograph Networks.  https://doi.org/10.7914/SN/3F_2013

Tony Alfredo Stabile. (2016). SIR-MIUR Project INSIEME - broadband seismic network in Val d'Agri, southern Italy [Data set]. International Federation of Digital Seismograph Networks.  https://doi.org/10.7914/SN/3F_2016

Hrvoje Tkalčić, Caroline Eakin, Nicholas Rawlinson, Coffin, M. F., & Joann Miriam Stock. (2020). Macquarie Ridge [Data set]. AusPass: The Australian Passive Seismic Server.  https://doi.org/10.7914/SN/3F_2020

Frank Vernon. (1995). Broadband Seismic Characterization of the Arabian Shield [Data set]. International Federation of Digital Seismograph Networks.  https://doi.org/10.7914/SN/XI_1995

Francis Wu. (1998). Study of Changbai Volcanoes and Deep Subduction Zone [Data set]. International Federation of Digital Seismograph Networks.  https://doi.org/10.7914/SN/XI_1998

Andy Nyblade. (2000). Seismic Investigation of Deep Structure Beneath the Ethiopian Plateau and Afar Depression [Data set]. International Federation of Digital Seismograph Networks.  https://doi.org/10.7914/SN/XI_2000

Kent Anderson, Rick Aster, & Rhett Butler. (2006). South Pole Analysis of Machines, Characterization of High Frequency Noise Generated at the South Pole Station, Antarctica [Data set]. International Federation of Digital Seismograph Networks.  https://doi.org/10.7914/SN/XI_2006

Leonardo Seeber, Michael Steckler, & Won-Young Kim. (2007). Collision of the Burma Arc accretionary prism and foldbelt with the Ganges-Brahmaputra Delta in Bangladesh [Data set]. International Federation of Digital Seismograph Networks.  https://doi.org/10.7914/SN/XI_2007

Suzan van der Lee, Douglas Wiens, Justin Revenaugh, Andrew Frederiksen, & Fiona Darbyshire. (2011). Superior Province Rifting Earthscope Experiment [Data set]. International Federation of Digital Seismograph Networks.  https://doi.org/10.7914/SN/XI_2011

Mitchell Barklage. (2014). Long Beach Broadband or LA Syncline Seismic Interferometry Experiment [Data set]. International Federation of Digital Seismograph Networks.  https://doi.org/10.7914/SN/XI_2014

Stephanie James. (2018). Instrumentation for Multidisciplinary Monitoring of an Alaskan Peatland [Data set]. International Federation of Digital Seismograph Networks.  https://doi.org/10.7914/SN/XI_2018

Universidad de Chile. (2012). Red Sismologica Nacional [Data set]. International Federation of Digital Seismograph Networks.  https://doi.org/10.7914/SN/C1

Northern California Earthquake Data Center. (2014). Berkeley Digital Seismic Network (BDSN) [Data set]. Northern California Earthquake Data Center.  https://doi.org/10.7932/BDSN

Rowena Lohman. (2010). Earthquake Swarms and Aseismic Slip in the Salton Trough: High-Resolution Imaging of the Upper Frictional Stability Transition. International Federation of Digital Seismograph Networks.  https://doi.org/10.7914/SN/5E_2010

Asch, G., Tilmann, F., Schurr, B., & Ryberg, T. (2013). Seismic network 5E: MINAS Project (2011/2013). GFZ Data Services.  https://doi.org/10.14470/ab466166

Anne Trehu. (2014). Cascadia Initiative. International Federation of Digital Seismograph Networks.  https://doi.org/10.7914/SN/5E_2014

Sridhar Anandakrishnan. (1997). Antarctic Network of Unattended Broadband Seismometers [Data set]. International Federation of Digital Seismograph Networks.  https://doi.org/10.7914/SN/YI_1997

Vadim Levin. (2003). Retreating-Trench, Extension, and Accretion LTectonics: A Multidisciplinary Study of the Northern Apennines [Data set]. International Federation of Digital Seismograph Networks.  https://doi.org/10.7914/SN/YI_2003

Paul, A., Karabulut, H., & RESIF. (2008). Seismic network YI:SIMBAAD temporary experiment - Anatolia Eastern transect (RESIF-SISMOB). RESIF - Réseau Sismologique et géodésique Français.  https://doi.org/10.15778/RESIF.YI2008

Jim Gaherty, & Donna Shillington. (2010). 2009 Malawi Earthquake RAMP Response [Data set]. International Federation of Digital Seismograph Networks.  https://doi.org/10.7914/SN/YI_2010

Chaljub, E. (2017). Saint-Guérin Arch Dam Experiment, 2015-2016, code YI, funded by chaire Pereniti (Grenoble INP, EDF), Université Grenoble Alpes, instrumented by RESIF-SISMOB [Data set]. RESIF - Réseau Sismologique et géodésique Français.  https://doi.org/10.15778/RESIF.YI2015

Brandon Schmandt, Amanda Thomas, & Wes Thelen. (2017). Mount St. Helens 3C Node Array [Data set]. International Federation of Digital Seismograph Networks.  https://doi.org/10.7914/SN/YI_2017

Kathleen F McKee, Diana Roman, David Fee, Maurizio Ripepe, Alessandro AIUPPA, & Gregory Waite. (2018). Seismo-acoustic Network at Stromboli Volcano, Italy [Data set]. International Federation of Digital Seismograph Networks.  https://doi.org/10.7914/SN/YI_2018

Alan Yong. (2019). Geometrics Atoms 1-/3-C & Other Instruments Comparisons [Data set]. International Federation of Digital Seismograph Networks.  https://doi.org/10.7914/SN/YI_2019

Lindsay Lowe Worthington, & Emily Roland. (2020). Queen Charlotte Fault Offshore Seismic Experiment [Data set]. International Federation of Digital Seismograph Networks.  https://doi.org/10.7914/SN/YI_2020

Diego Mercerat, Aurore Larendeau, Francoise Courboulex, Alexandra Alvarado, Fabian Bonilla, Etienne Bertrand, Philippe Gueguen, Philippe Charvis, Philippe Langlaude, Michel Pernoud, Juan Gabriel Barros, & Maria Fernanda. (2016). ANR-Remake Quito basin. International Federation of Digital Seismograph Networks.  https://doi.org/10.7914/SN/4B_2016

David Marti, Ignacio Marzan, Ramon Carbonell, Fernando Tornos, f, & Martin Schimmel. (2019). iTarg3T [Data set]. International Federation of Digital Seismograph Networks.  https://doi.org/10.7914/SN/4B_2019

Marianne Karplus, Aaron Velasco, & Solymar Ayala Cortez. (2021). El Paso Iglesias [Data set]. International Federation of Digital Seismograph Networks.  https://doi.org/10.7914/SN/4B_2021

Oliver Lamb. (2021). Fagradalsfjall Acoustics [Data set]. International Federation of Digital Seismograph Networks.  https://doi.org/10.7914/SN/XH_2021

Seismological Survey of Serbia. (1906). Serbian Seismological Network [Data set]. International Federation of Digital Seismograph Networks.  https://doi.org/10.7914/SN/SJ

ESI SAS (Earth Science Institute Of The Slovak Academy Of Sciences). (2004). National Network of Seismic Stations of Slovakia. Deutsches GeoForschungsZentrum GFZ.  https://doi.org/10.14470/FX099882

Universidade de Sao Paulo, USP. (2017). Vale SA Network [Data set]. International Federation of Digital Seismograph Networks.  https://doi.org/10.7914/SN/VL

Incorporated Research Institutions For Seismology. (1970). SINGLE STATION [Data set]. International Federation of Digital Seismograph Networks.  https://doi.org/10.7914/SN/SS

Ralph Stephen, & Steven Swift. (1993). VSP at Hole 504 [Data set]. International Federation of Digital Seismograph Networks.  https://doi.org/10.7914/SN/XU_1993

Francis Wu, & Francis Wu. (1996). Broadband Crust/Upper Mantle Studies Around New Zealand [Data set]. International Federation of Digital Seismograph Networks.  https://doi.org/10.7914/SN/XU_1996

Steve Malone, Ken Creager, Stephane Rondenay, Tim Melbourne, & Geoffrey Abers. (2006). Collaborative Research: Earthscope integrated investigations of Cascadia subduction zone tremor, structure and process [Data set]. International Federation of Digital Seismograph Networks.  https://doi.org/10.7914/SN/XU_2006

Anne Sheehan. (2014). Greeley Colorado RAMP Deployment 2014 [Data set]. International Federation of Digital Seismograph Networks.  https://doi.org/10.7914/SN/XU_2014

Anne Sheehan. (2016). USGS NEHRP Proposal 2016-0180 - Greeley [Data set]. International Federation of Digital Seismograph Networks.  https://doi.org/10.7914/SN/XU_2016

Central Asian Institute for Applied Geosciences. (2008). Central Asian Seismic Network of CAIAG [Data set]. International Federation of Digital Seismograph Networks.  https://doi.org/10.7914/SN/KC

Steve Roecker, Gary Pavlis, & Frank Vernon. (1997). Multidisciplinary Investigation of the Mountain Building in the Tien Shan [Data set]. International Federation of Digital Seismograph Networks.  https://doi.org/10.7914/SN/XW_1997

Paul, A., Karabulut, H., & RESIF. (2007). Seismic network XW:SIMBAAD temporary experiment - Anatolia Western transect (RESIF-SISMOB). RESIF - Réseau Sismologique et géodésique Français.  https://doi.org/10.15778/RESIF.XW2007

Sylvie Leroy, Derek Keir, & Graham Stuart. (2009). Young Conjugate Margins Lab in the Gulf of Aden [Data set]. International Federation of Digital Seismograph Networks.  https://doi.org/10.7914/SN/XW_2009

Lucas Zoet, & Sridhar Anandakrishnan. (2012). CRESIS Greenland 2012 [Data set]. International Federation of Digital Seismograph Networks.  https://doi.org/10.7914/SN/XW_2012

Thomas Dylan Mikesell. (2015). Llaima volcano [Data set]. International Federation of Digital Seismograph Networks.  https://doi.org/10.7914/SN/XW_2015

Anne Trehu. (2016). Pisagua/Iquique Crustal Tomography to Understand the Region of the Earthquake Source - OBSIP OBS Component [Data set]. International Federation of Digital Seismograph Networks.  https://doi.org/10.7914/SN/XW_2016

Andy Nyblade. (2017). Broadband seismic experiment in NE Uganda to investigate plume-lithosphere interactions [Data set]. International Federation of Digital Seismograph Networks.  https://doi.org/10.7914/SN/XW_2017

Voisin, C., Garambois, S., Roussel, S., & RESIF. (2025). Noise monitoring of the groundwater in Albion area : ALBION2 (RESIF-SISMOB) [Data set]. RESIF - Réseau Sismologique et géodésique Français.  https://doi.org/10.15778/RESIF.XW2019

Scripps Institution of Oceanography (1986): Global Seismograph Network - IRIS/IDA. International Federation of Digital Seismograph Networks. Dataset/Seismic Network.  https://doi.org/10.7914/SN/II

Institut de physique du globe de Paris (IPGP). (2008). GNSS, seismic broadband and strong motion permanent networks in West Indies. Institut de physique du globe de Paris (IPGP), Université de Paris.  https://doi.org/10.18715/antilles.WI

National Observatory of Athens, Institute of Geodynamics, Athens. (1975). National Observatory of Athens Seismic Network [Data set]. International Federation of Digital Seismograph Networks.  https://doi.org/10.7914/SN/HL

Alberta Geological Survey / Alberta Energy Regulator. (2013). Regional Alberta Observatory for Earthquake Studies Network [Data set]. International Federation of Digital Seismograph Networks.  https://doi.org/10.7914/SN/RV

George Helffrich, & Fonseca, J F B D. (2011). Mozambique Rift Tomography [Data set]. International Federation of Digital Seismograph Networks.  https://doi.org/10.7914/SN/6H_2011

Mark Goldman, & Rufus Catchings. (2018). Hollywood Fault 18 [Data set]. International Federation of Digital Seismograph Networks.  https://doi.org/10.7914/SN/6H_2018

Alan Yong. (2019). Data Acquisition for 2020 Blind Trial of Surface-based Site Characterization Methods [Data set]. International Federation of Digital Seismograph Networks.  https://doi.org/10.7914/SN/6H_2019

Lee M. Liberty. (2021). Las Vegas hammer seismic [Data set]. International Federation of Digital Seismograph Networks.  https://doi.org/10.7914/SN/6H_2021

Jeff McGuire, Mark Behn, & Sarah Das. (2022). Imaging subglacial hydrology beneath the Greenland Ice Sheet [Data set]. International Federation of Digital Seismograph Networks.  https://doi.org/10.7914/SN/6H_2022

University of Leipzig. (2001). SXNET Saxon Seismic Network [Data set]. International Federation of Digital Seismograph Networks.  https://doi.org/10.7914/SN/SX

Barruol, G., & RESIF. (2011). TRACK experiment [Data set]. RESIF - Réseau Sismologique et géodésique Français.  https://doi.org/10.15778/RESIF.YO1998

Geoffrey A. Abers, & Karen M. Fischer. (2003). Broadband Tomography Under Costa Rica and Nicaragua [Data set]. International Federation of Digital Seismograph Networks.  https://doi.org/10.7914/SN/YO_2003

Ileana Tibuleac. (2008). Mogul west Reno [Data set]. International Federation of Digital Seismograph Networks.  https://doi.org/10.7914/SN/YO_2008

Jeffrey Johnson. (2009). Volacano Geophysics Field Course and Digital Signal Processing at Tungurahua, Ecuador [Data set]. International Federation of Digital Seismograph Networks.  https://doi.org/10.7914/SN/YO_2009

Dan Lawson, Shad O'Neel, Gordon Hamilton, Leigh Stearns, & David Finnegan. (2010). Tidewater glacier and ice marginal dynamic behavior [Data set]. International Federation of Digital Seismograph Networks.  https://doi.org/10.7914/SN/YO_2010

Anastasia Stroujkova. (2012). Fracture Decoupling Experiment 2 [Data set]. International Federation of Digital Seismograph Networks.  https://doi.org/10.7914/SN/YO_2012

Jim Gaherty. (2014). Eastern North American Margin Community Seismic Experiment [Data set]. International Federation of Digital Seismograph Networks.  https://doi.org/10.7914/SN/YO_2014

John Collins. (2005). Samoa Lithosphere Integrated Seismic-Petrologic Expedition. International Federation of Digital Seismograph Networks.  https://doi.org/10.7914/SN/5A_2005

John Nabelek. (2010). Basin & Range, Pleasant Valley Faulting, Crustal-Scale Geometry of Active Continental Normal Faults. International Federation of Digital Seismograph Networks.  https://doi.org/10.7914/SN/5A_2010

Steven Harder, & Data Group. (2013). Eastern North American Margin Explosives Test. International Federation of Digital Seismograph Networks.  https://doi.org/10.7914/SN/5A_2013

Nicholas Harmon, Catherine Rychert, Derek Keir, Brian Savage, & Yang Shen. (2014). Subduction Reversal and the Ontong Java Plateau [Data set]. International Federation of Digital Seismograph Networks.  https://doi.org/10.7914/SN/5A_2014

Amanda Thomas. (2018). Rattlesnake Ridge 2018 v2. International Federation of Digital Seismograph Networks.  https://doi.org/10.7914/SN/5A_2018

Andy Nyblade. (2019). Shale Hills Critical Zone Observatory Mini-Array 2 Experiment [Data set]. International Federation of Digital Seismograph Networks.  https://doi.org/10.7914/SN/5A_2019

Swiss Seismological Service (SED) at ETH Zurich. (2021). Temporary Deployments operated by industry partners of the Swiss Seismological Serrvice,  typically associated with geothermal monitoring projects. ETH Zurich.  https://doi.org/10.12686/sed/networks/5a

Department of Geology & Mines, MoEA. (2017). Bhutan Seismic Network [Data set]. International Federation of Digital Seismograph Networks.  https://doi.org/10.7914/SN/K5

Nunn, C. (1969). Apollo Passive Seismic Experiments [Data set]. International Federation of Digital Seismograph Networks.  https://doi.org/10.7914/SN/XA_1969

Ralph Stephen. (1979). Gulf of California Oblique Seismic Experiment [Data set]. International Federation of Digital Seismograph Networks.  https://doi.org/10.7914/SN/XA_1979

Frank Vernon, Gary Pavlis, & Tom Owens. (1990). Piñon Flats Small Aperture Array, High Frequency Array [Data set]. International Federation of Digital Seismograph Networks.  https://doi.org/10.7914/SN/XA_1990

Frank Vernon, Gary Pavlis, & Tom Owens. (1991). Piñon Flats Small Aperture Array, Broadband Triggered Array [Data set]. International Federation of Digital Seismograph Networks.  https://doi.org/10.7914/SN/XA_1991

Frank Vernon. (1992). Joshua Tree Aftershock [Data set]. International Federation of Digital Seismograph Networks.  https://doi.org/10.7914/SN/XA_1992

Terry Wallace. (1993). Non Proliferation Experiment (Chemical Kiloton at NTS) [Data set]. International Federation of Digital Seismograph Networks.  https://doi.org/10.7914/SN/XA_1993

Frank Vernon. (1994). Northridge Aftershock Studies [Data set]. International Federation of Digital Seismograph Networks.  https://doi.org/10.7914/SN/XA_1994

Karen Fischer, & Michael Wysession. (1995). Missouri to Massachusetts Array [Data set]. International Federation of Digital Seismograph Networks.  https://doi.org/10.7914/SN/XA_1995

Paul Silver. (1997). Anatomy of an Archean Craton, South Africa, A Multidisciplinary Experiment across the Kaapvaal Craton [Data set]. International Federation of Digital Seismograph Networks.  https://doi.org/10.7914/SN/XA_1997

Zeno D Greenwood, & Mark Coles. (2000). LIGO Noise Study [Data set]. International Federation of Digital Seismograph Networks.  https://doi.org/10.7914/SN/XA_2000

Kate Miller. (2002). Bhutan Pilot Experiment [Data set]. International Federation of Digital Seismograph Networks.  https://doi.org/10.7914/SN/XA_2002

Erin Pettit. (2004). Taylor Glacier Calving, Collaborative Research: Mechanics of Dry-Land Calving of Ice Glaciers [Data set]. International Federation of Digital Seismograph Networks.  https://doi.org/10.7914/SN/XA_2004

Anne Trehu, & Mark Williams. (2008). Central Oregon Locked Zone Array, Monitoring seismicity associated with a possible asperity on the Cascadia megathrust [Data set]. International Federation of Digital Seismograph Networks.  https://doi.org/10.7914/SN/XA_2008

Josep Gallart, & Ramon Carbonell. (2010). Sismic Imaging of the Moroccan Atlas [Data set]. International Federation of Digital Seismograph Networks.  https://doi.org/10.7914/SN/XA_2010

Yong-Gang Li. (2011). Using Fault-Zone Trapped Waves to Document Subsuface Rock Damage Caused by the M6.3 Earthquake in Ne [Data set]. International Federation of Digital Seismograph Networks.  https://doi.org/10.7914/SN/XA_2011

Swiss Seismological Service (SED) At ETH Zurich. (2013). GANSSER broadband seismic experiment in Bhutan. ETH Zurich.  https://doi.org/10.12686/sed/networks/xa

Eric Sandvol, John Nabelek, & Kevin Mackey. (2017). The Caucasus Seismic Network: The Uplift and Structure of the Greater and Lesser Caucasus [Data set]. International Federation of Digital Seismograph Networks.  https://doi.org/10.7914/SN/XA_2017

Erdbebendienst Südwest Baden-Württemberg and Rheinland-Pfalz. (2009). Erdbebendienst Südwest [Data set]. International Federation of Digital Seismograph Networks.  https://doi.org/10.7914/SN/LE

Guilhem BARRUOL. (2001). Polynesian Lithosphere and Upper Mantle Experiment (PLUME) [Data set]. International Federation of Digital Seismograph Networks.  https://doi.org/10.7914/SN/ZI_2001

Kate Miller, Anne Sheehan, Megan Anderson, Christine Smith Siddoway, Eric Erslev, & Steven Harder. (2010). Collaborative Research: Geometry and kinematics of basement-involved foreland arches: Insights into continental processes from Earthscope [Data set]. International Federation of Digital Seismograph Networks.  https://doi.org/10.7914/SN/ZI_2010

James Wookey (University Of Bristol) Anna Horleston (University Of Bristol) Jenny Di Leo (University Of Bristol) Christine Thomas (University Of Muenster) Mimoun Harnafi (Mohammed V University Of Rabat)   Driss Elouai (Mohammed V University Of Rabat). (2011). CoMITAC Morocco-Bristol Network [Data set]. International Federation of Digital Seismograph Networks.  https://doi.org/10.7914/SN/ZI_2011

Maria Beatrice Magnani, & Daniel Lizarralde. (2014). A community seismic experiment targeting the pre-syn, post-rift evolution of the Mid-Atlantic US International Federation of Digital Seismograph Networks [Data set]. International Federation of Digital Seismograph Networks.  https://doi.org/10.7914/SN/ZI_2014

Maria Beatrice Magnani, Daniel Lizarralde, & Steve Harder. (2015). A community seismic experiment targeting the pre-syn, post-rift evolution of the Mid-Atlantic US: the ENAM CSE land active source experiment. International Federation of Digital Seismograph Networks. [Data set]. International Federation of Digital Seismograph Networks.  https://doi.org/10.7914/SN/ZI_2015

Harold Gurrola. (2016). Investigation of crustal structure of the Matador Arch, testing of short period vs long period receiver function [Data set]. International Federation of Digital Seismograph Networks.  https://doi.org/10.7914/SN/ZI_2016

John Townend, & Martha Savage. (2018). Investigating Thickness of Peridotites in New Caledonia (formerly CaNappe) [Data set]. International Federation of Digital Seismograph Networks.  https://doi.org/10.7914/SN/ZI_2018

Antonio Villasenor, Arantza Ugalde, Miguel Gonzalez-Herraez, Hugo F. Martins, & Maribel Cosin. (2020). Canary Islands seismic monitoring with Distributed Acoustic Sensing [Data set]. International Federation of Digital Seismograph Networks.  https://doi.org/10.7914/SN/ZI_2020

Kris Pankow. (2022). Utah FORGE Long Term Seismic Borehole Monitoring [Data set]. International Federation of Digital Seismograph Networks.  https://doi.org/10.7914/SN/ZI_2022

Norsar. (1971). NORSAR Station Network [Data set]. NORSAR.  https://doi.org/10.21348/d.no.0001

National Seismological Centre. (1978). Nepal Kathmandu [Data set]. International Federation of Digital Seismograph Networks.  https://doi.org/10.7914/SN/NK

Albuquerque Seismological Laboratory (ASL)/USGS. (2006). Caribbean Network [Data set]. International Federation of Digital Seismograph Networks.  https://doi.org/10.7914/SN/CU

Yu, C., & Mechie, J. (2021). Seismological profile across Longmenshan Fault - LONGMEN-P (2018-2020). GFZ Data Services.  https://doi.org/10.14470/9B7563261622

University of Nevada, Reno. (1971). Nevada Seismic Network [Data set]. International Federation of Digital Seismograph Networks.  https://doi.org/10.7914/SN/NN

James Hammond. (2011). Eritrea Seismic Project. International Federation of Digital Seismograph Networks.  https://doi.org/10.7914/SN/5H_2011

Christian Weidle, Philippe Agard, Thomas Meier, Celine Ducassou, & Issa El-Hussain. (2013). COOL (Crust of the Oman Ophiolite and its Lithosphere) seismic network. GEOFON Data Archive.  https://doi.org/10.7914/SN/5H_2013

Martin Chapman. (2017). Central Virginia and South Carolina seismic monitoring experiment. International Federation of Digital Seismograph Networks.  https://doi.org/10.7914/SN/5H_2017

Paul Silver, Susan Beck, & Terry Wallace. (1994). BBand Andean Joint Exp. / Seismic Exploration of Deep Andes [Data set]. International Federation of Digital Seismograph Networks.  https://doi.org/10.7914/SN/XE_1994

William Menke. (1996). Iceland Plate Boundary Hazard Survey [Data set]. International Federation of Digital Seismograph Networks.  https://doi.org/10.7914/SN/XE_1996

Douglas Christensen, Roger Hansen, & Geoff Abers. (1999). Broadband Experiment Across the Alaska Range [Data set]. International Federation of Digital Seismograph Networks.  https://doi.org/10.7914/SN/XE_1999

Anne Meltzer. (2003). Geodynamics of Indentor Corners [Data set]. International Federation of Digital Seismograph Networks.  https://doi.org/10.7914/SN/XE_2003

Tom Owens, Craig Jones, & George Zandt. (2005). Sierra Nevada EarthScope Project [Data set]. International Federation of Digital Seismograph Networks.  https://doi.org/10.7914/SN/XE_2005

Cindy Ebinger. (2009). Sierra Negra Array Galapagos [Data set]. International Federation of Digital Seismograph Networks.  https://doi.org/10.7914/SN/XE_2009

Paul Bodin. (2012). Seismic Activity of Low Angle Normal Faults in Death Valley, Caifornia [Data set]. International Federation of Digital Seismograph Networks.  https://doi.org/10.7914/SN/XE_2012

Susan Bilek. (2015). Study of the Socorro Magma Body [Data set]. International Federation of Digital Seismograph Networks.  https://doi.org/10.7914/SN/XE_2015

Marc Regnier, Yvonne Font, Philippe Charvis, Diego Mercerat, Andreas Rietbrock, Mario Ruiz, & Alexandra Alvarado. (2016). Pedernales [Data set]. International Federation of Digital Seismograph Networks.  https://doi.org/10.7914/SN/XE_2016

Anne Meltzer, Susan Beck, & Joshua Stachnik. (2020). High Resolution Imaging of the Pedernales Earthquake Rupture Zone - Nodes [Data set]. International Federation of Digital Seismograph Networks.  https://doi.org/10.7914/SN/XE_2020

Möllhoff, M., Bean, C. J., & Vogfjörd, K. S. (2021). HERSK-TNA, Hekla Real-Time Seismic Network - Transnational Access Eurovolc project. GFZ Data Services.  https://doi.org/10.14470/KR7576456252

Instituto Português do Mar e da Atmosfera, I.P. (2006). Portuguese National Seismic Network [Data set]. International Federation of Digital Seismograph Networks.  https://doi.org/10.7914/SN/PM

Institut De Physique Du Globe De Paris (IPGP). (2020). Seismic, tiltmeter, extensometer, tide , magnetic and weather permanent networks on La Soufrière volcano and Guadeloupe. Institut de physique du globe de Paris (IPGP), Université de Paris.  https://doi.org/10.18715/guadeloupe.gl

John Nabelek, & Steve Roecker. (1996). Irian Jaya RAMP [Data set]. International Federation of Digital Seismograph Networks.  https://doi.org/10.7914/SN/XN_1996

Paul Davis. (1998). Los Angeles Region Seismic Experiment -- Passive Phase [Data set]. International Federation of Digital Seismograph Networks.  https://doi.org/10.7914/SN/XN_1998

Cliff Thurber, & Steve Roecker. (2000). Parkfield Passive Seismic Array [Data set]. International Federation of Digital Seismograph Networks.  https://doi.org/10.7914/SN/XN_2000

Jim Gaherty, & Justin Revenaugh. (2003). Collaborative Research: Canadian Northwest Seismic Experiment [Data set]. International Federation of Digital Seismograph Networks.  https://doi.org/10.7914/SN/XN_2003

Simon Klemperer. (2007). Deep Structure of the Nortwaster Tibet Collison Zone [Data set]. International Federation of Digital Seismograph Networks.  https://doi.org/10.7914/SN/XN_2007

Alan Levander. (2008). Bolivar: Western Venezuela [Data set]. International Federation of Digital Seismograph Networks.  https://doi.org/10.7914/SN/XN_2008

Anne Trehu, & Mark Williams. (2010). Monitgoring seismicity associated with a possible asperity on the Cascadia megathrust [Data set]. International Federation of Digital Seismograph Networks.  https://doi.org/10.7914/SN/XN_2010

kasper van wijk. (2011). joint summer field camp BSU/CSM/Imperial College of London [Data set]. International Federation of Digital Seismograph Networks.  https://doi.org/10.7914/SN/XN_2011

Peter Bromirski, Rick Aster, & Ralph Stephen. (2014). Dynamic Response of the Ross Ice Shelf to to Wave Induced Vibrations [Data set]. International Federation of Digital Seismograph Networks.  https://doi.org/10.7914/SN/XN_2014

Andermann, C., Sens-Schönfelder, C., & Turowski, J. (2015). Landscape Response to the Mw7.9 Gorkha Earthquake. GFZ Data Services.  https://doi.org/10.14470/KA7560056170

Susan Beck, Ryan Porter, Steve Roecker, & Eric Kiser. (2022). TANGO, Collaborative Research: TransANdean Great Orogeny, Nodes/Chile deployment. [Data set]. International Federation of Digital Seismograph Networks.  https://doi.org/10.7914/SN/XN_2022

Meier, T., Bohnhoff, M., & Harjes, H.-P. (2004). Cyclades project 2002-2005 and Libyan Sea offshore project 2003-2004, RUB Bochum, Germany. Deutsches GeoForschungsZentrum GFZ.  https://doi.org/10.14470/MM7557265463

Douglas MacAyeal. (2010). Seismology Classroom at University of Chicago [Data set]. International Federation of Digital Seismograph Networks.  https://doi.org/10.7914/SN/ZZ_2010

Jean-Paul Ampuero, & Asaf Inbal. (2011). Multi-array observations of tectonic tremor in the Anza gap, San Jacinto fault, CA - Phase 1 [Data set]. International Federation of Digital Seismograph Networks.  https://doi.org/10.7914/SN/ZZ_2011

Anne Trehu, & Geoffrey Abers. (2012). Collaborative Research: Imaging the Cascadia subduction zone - a ship-to-shore opportunity [Data set]. International Federation of Digital Seismograph Networks.  https://doi.org/10.7914/SN/ZZ_2012

Thomas Pratt, & Martin Chapman. (2013). Virginia seismic experiment [Data set]. International Federation of Digital Seismograph Networks.  https://doi.org/10.7914/SN/ZZ_2013

Uri ten Brink, & Nathan Miller. (2015). USGS Puerto Rico Trence [Data set]. International Federation of Digital Seismograph Networks.  https://doi.org/10.7914/SN/ZZ_2015

Paige Czoski, Robert Balch, & Robert Will. (2019). Farnsworth Unit Surface Seismic Array [Data set]. International Federation of Digital Seismograph Networks.  https://doi.org/10.7914/SN/ZZ_2019

Ralph Stephen. (1988). Argo Abyssal Plain VSP [Data set]. International Federation of Digital Seismograph Networks.  https://doi.org/10.7914/SN/XJ_1988

Steve Roecker. (1995). Adirondack Broadband Campaign [Data set]. International Federation of Digital Seismograph Networks.  https://doi.org/10.7914/SN/XJ_1995

Craig Jones, & Bob Phinney. (1997). The Sierran Paradox Experiment [Data set]. International Federation of Digital Seismograph Networks.  https://doi.org/10.7914/SN/XJ_1997

Vadim Levin. (1998). Side Edge of Kamchatka Subduction [Data set]. International Federation of Digital Seismograph Networks.  https://doi.org/10.7914/SN/XJ_1998

Kris Walker, & Simon Klemperer. (2000). Eastern Snake River Plain Experiment, Shear-wave Splitting in the Snake River Plain [Data set]. International Federation of Digital Seismograph Networks.  https://doi.org/10.7914/SN/XJ_2000

Glenn Biasi. (2008). Wells, Nevada Aftershock Recording [Data set]. International Federation of Digital Seismograph Networks.  https://doi.org/10.7914/SN/XJ_2008

Voisin, C., Mariscal, A., Hok-Schlagenhauf, A., Salaün, G., Traversa, P., & RESIF. (2009). Seismic network XJ: French part of L AQUILA (Italy) aftershock experiment (RESIF-SISMOB). RESIF - Réseau Sismologique et géodésique Français.  https://doi.org/10.15778/RESIF.XJ2009

Phil Dawson, Shaul Hurwitz, Jim Kauahikaua, Dan Dzurisin, & Bernard Chouet. (2010). High-resolution imaging of magma transport at the summit of Kilauea Volcano [Data set]. International Federation of Digital Seismograph Networks.  https://doi.org/10.7914/SN/XJ_2010

Gregory Waite. (2012). Fuego Volcano VLP and Tilt Experiment [Data set]. International Federation of Digital Seismograph Networks.  https://doi.org/10.7914/SN/XJ_2012

Cynthia Ebinger. (2013). Magadi-Natron Magmatic Rifting Studies [Data set]. International Federation of Digital Seismograph Networks.  https://doi.org/10.7914/SN/XJ_2013

Jason Amundson. (2016). Impact of subglacial discharge on turbulent plume dynamics and ocean-glacier heat and mass transfer [Data set]. International Federation of Digital Seismograph Networks.  https://doi.org/10.7914/SN/XJ_2016

Swiss Seismological Service (SED) At ETH Zurich. (2018). Deployment associated with OBS deployments in Swiss Lakes. ETH Zurich.  https://doi.org/10.12686/sed/networks/xj

Penn State University. (2004). Pennsylvania State Seismic Network [Data set]. International Federation of Digital Seismograph Networks.  https://doi.org/10.7914/SN/PE

Frank Vernon. (2010). MARS/Testing of cabled broadband OBS using MARS test facility [Data set]. International Federation of Digital Seismograph Networks.  https://doi.org/10.7914/SN/4E_2010

Anna Stork. (2015). Field Research Station broadband seismometer network. International Federation of Digital Seismograph Networks.  https://doi.org/10.7914/SN/4E_2015

Eric Kiser, & Brandon Schmandt. (2018). Raton 3C Nodes 2018 [Data set]. International Federation of Digital Seismograph Networks.  https://doi.org/10.7914/SN/4E_2018

Brandon Schmandt. (2019). Valles 3C Node Transect [Data set]. International Federation of Digital Seismograph Networks.  https://doi.org/10.7914/SN/4E_2019

Taka'aki Taira, Douglas Dreger, & Amir Allam. (2020). Nodal seismic experiment at the Berkeley section of the Hayward fault [Data set]. International Federation of Digital Seismograph Networks.  https://doi.org/10.7914/SN/4E_2020

Nicholas Schmerr. (2022). Antarctica Ice Rift Experiment [Data set]. International Federation of Digital Seismograph Networks.  https://doi.org/10.7914/SN/4E_2022

Centre IRD de Noumea, Nouvelle-Caledonie. (2010). New CaleDonia Broadband Seismic Network [Data set]. International Federation of Digital Seismograph Networks.  https://doi.org/10.7914/SN/ND

ydbe@tubitak.gov.tr. (2007). TÜBITAK Marmara Research Center Earth Sciences Institution Network. International Federation of Digital Seismograph Networks.  https://doi.org/10.7914/SN/3G_2007

Brian Kennett. (2018). Marla Line [Data set]. Australian Passive Seismic Server - Australian National University.  https://doi.org/10.7914/SN/3G_2018

Jeffrey McGuire, Leah Langer, & Paul Bodin. (2021). Olympics 2021 [Data set]. International Federation of Digital Seismograph Networks.  https://doi.org/10.7914/SN/3G_2021

KNDC/Institute of Geophysical Research (Kazakhstan). (1994). Kazakhstan Network [Data set]. International Federation of Digital Seismograph Networks.  https://doi.org/10.7914/SN/KZ

Dr. Yinshuang Ai, & Dr. Yumei He. (2007). NCISP6. International Federation of Digital Seismograph Networks.  https://doi.org/10.7914/SN/1A_2007

Bascou, J., & Barruol, G. (2015). ArLiTA : Architecture de la Lithosphère de Terre Adélie, Antarctique, code 1A, funded and instrumented by IPEV, CNRS-INSU, RESIF-SISMOB, Laboratoire Magmas et Volcans (UMR 6524), Université de Saint Etienne, Université de La Réunion, IPGP. RESIF - Réseau Sismologique et géodésique Français.  https://doi.org/10.15778/RESIF.1A2009

Shane Ingate, & Susan Bilek. (2013). Waste Isolation Pilot Plant Noise Analysis [Data set]. International Federation of Digital Seismograph Networks.  https://doi.org/10.7914/SN/1A_2013

Kasper D. Fischer, Dennis Wlecklik, Sebastian Wehling-Benatelli, & Wolfgang Friederich. (2014). Mining-induced seismicity network at mine Prosper-Haniel, Bottrop. International Federation of Digital Seismograph Networks.  https://doi.org/10.7914/SN/1A_2014

Seneviratne, S. W. M., Haberland, C., & Dreiling, J. (2016). Sri Lanka temporary broadband network. GFZ Data Services.  https://doi.org/10.14470/6N7561723039

Kirby, E., Gold, R. D., Stephenson, W. J., Briggs, R., Duross, C. B., Odum Jack, K., Delano, J., & Woolery, E. (2020). Seismic reflection imaging of the low-angle Panamint normal fault system, eastern California, 2018 [Data set]. U.S. Geological Survey.  https://doi.org/10.5066/P9YY18PF

Porter, R. (2019). Seismic monitoring of post-fire debris flows in northern Arizona [Data set]. International Federation of Digital Seismograph Networks.  https://doi.org/10.7914/SN/1A_2019

Ken Creager. (2005). Stalking Cascadia episodic tremor and slip with enhanced GPS and seismic arrays [Data set]. International Federation of Digital Seismograph Networks.  https://doi.org/10.7914/SN/YW_2005

Mike Brudzinski, & Richard Allen. (2007). Resolving structural control of episodic tremor and slip along the length of Cascadia [Data set]. International Federation of Digital Seismograph Networks.  https://doi.org/10.7914/SN/YW_2007

Erin Pettit. (2013). MIDGE: Minimally Invasive Direct Glacial Exploration of Biogeochemistry, Hydrology and Glaciology of Blood Falls, McMurdo Dry Va [Data set]. International Federation of Digital Seismograph Networks.  https://doi.org/10.7914/SN/YW_2013

Kent Anderson, Justin Sweet, & Bob Woodward. (2016). IRIS Community Wavefield Experiment in Oklahoma [Data set]. International Federation of Digital Seismograph Networks.  https://doi.org/10.7914/SN/YW_2016

Guéguen, P., Coutant, O., Langlais, M., & RESIF. (2017). Maurienne Seismic Swarm 2017-2018 [Data set]. RESIF - Réseau Sismologique et géodésique Français.  https://doi.org/10.15778/RESIF.YW2017

Hugh Glanville. (2021). Muswellbrook [Data set]. International Federation of Digital Seismograph Networks.  https://doi.org/10.7914/SN/YW_2021

Jim Ni, Tom Hearn, & John Nabelek. (1997). INDEPTH-III [Data set]. International Federation of Digital Seismograph Networks.  https://doi.org/10.7914/SN/XR_1997

Emilie Hooft, Bryndís Brandsdóttir, Yoshio Murai, & Rolf Mjelde. (2000). Kolbeinsey Ridge - Iceland Seismic Experiment [Data set]. International Federation of Digital Seismograph Networks.  https://doi.org/10.7914/chc7-6s85

Michael E. Wyession, & Karen M. Fischer. (2001). The Florida to Edmonton Broadband Experiment [Data set]. International Federation of Digital Seismograph Networks.  https://doi.org/10.7914/SN/XR_2001

Xiaodong Song, & Douglas Christensen. (2004). CSEDI: Observational and Theoretical Constraints on the Structure and Rotation of the Inner Core [Data set]. International Federation of Digital Seismograph Networks.  https://doi.org/10.7914/SN/XR_2004

Jay Pulliam, Steve Grand, & Judy Sansom. (2008). Seismic Investigation of Edge Driven Convection Associated with the Rio Grande Rift. [Data set]. International Federation of Digital Seismograph Networks.  https://doi.org/10.7914/SN/XR_2008

Christian Poppeliers. (2012). Deployment of a simultaneous broadband gradiometers to quantify the effects of aperture and near-surface geology on gradient-der [Data set]. International Federation of Digital Seismograph Networks.  https://doi.org/10.7914/SN/XR_2012

Katie Keranen. (2016). Seismicity near the Nemaha fault in northern Oklahoma [Data set]. International Federation of Digital Seismograph Networks.  https://doi.org/10.7914/SN/XR_2016

Eric Sandvol, Jim Gaherty, Michael Steckler, & Patricia Persaud. (2018). Tripartite-BIMA (Bangladesh-India-Myanmar Array) [Data set]. International Federation of Digital Seismograph Networks.  https://doi.org/10.7914/SN/XR_2018

Cesca, S., Sobiesiak, M., Tassara, A., Olcay, M., Günther, E., Mikulla, S., & Dahm, T. (2009). The Iquique Local Network and PicArray. GFZ Data Services.  https://doi.org/10.14470/VD070092

Weber, M., Silveira, G., & Schulze, A. (2007). The COBO/CV-PLUME temporary seismic network. GFZ Data Services.  https://doi.org/10.14470/4N7552467332

Kathy Davenport. (2012). Deformation and magmatic modification of a steep continental margin, western Idaho - eastern Oregon [Data set]. International Federation of Digital Seismograph Networks.  https://doi.org/10.7914/SN/9A_2012

Mark Leidig, & James Lewkowicz. (2013). East Texas Earthquake Monitoring [Data set]. International Federation of Digital Seismograph Networks.  https://doi.org/10.7914/SN/9A_2013

Christopher W Johnson. (2014). Sage Brush Flats Labled noise data [Data set]. International Federation of Digital Seismograph Networks.  https://doi.org/10.7914/SN/9A_2014

Cliff Thurber. (2015). Makushin Volcano Plumbing [Data set]. International Federation of Digital Seismograph Networks.  https://doi.org/10.7914/SN/9A_2015

Amir A. Allam, Fan-Chi Lin, Pieter-Ewald Share, & Frank L. Vernon. (2017). Dense seismic three-component nodal array at the Bud Wellman Ranch [Data set]. International Federation of Digital Seismograph Networks.  https://doi.org/10.7914/SN/9A_2017

Daniel Bowman. (2019). TurboWave I and II [Data set]. International Federation of Digital Seismograph Networks.  https://doi.org/10.7914/SN/9A_2019

Walter, T., Dahm, T., Cesca, S., Valenzuela-Malebran, C., Milkereit, C., Richter, N., Shevshenko, A., Vollmer, D., & Kriegerowski, M. (2021). HART-La Palma volcanic eruption. GFZ Data Services.  https://doi.org/10.14470/4N7576350874

University of Athens. (2008). Hellenic Seismological Network, University of Athens, Seismological Laboratory [Data set]. International Federation of Digital Seismograph Networks.  https://doi.org/10.7914/SN/HA

Anne Sheehan, Francis Wu, & Roger Bilham (2001): Himalayan Seismotectonics, Nepal and Tibet. International Federation of Digital Seismograph Networks. Dataset/Seismic Network.  https://doi.org/10.7914/SN/YL_2001

Susan Beck, & George Zandt. (2005). Continental lithospheric deformation along a major strike-slip fault zone: the central North Anatolian Fault Zone, Turkey [Data set]. International Federation of Digital Seismograph Networks.  https://doi.org/10.7914/SN/YL_2005

Jonathan Lees. (2012). Santiaguito 2012 [Data set]. International Federation of Digital Seismograph Networks.  https://doi.org/10.7914/SN/YL_2012

John Lyons. (2013). Seismo-acoustic experiment and initial monitoring effort at Pagan Volcano, Commonwealth of the Northern Mariana Islands [Data set]. International Federation of Digital Seismograph Networks.  https://doi.org/10.7914/SN/YL_2013

Randell Stephenson, Jose Eduardo Soares, & Victor Mocanu. (2015). Parnaiba Basin WARR profile [Data set]. International Federation of Digital Seismograph Networks.  https://doi.org/10.7914/SN/YL_2015

Robert Sohn. (2016). Response of Continental Hydrothermal Systems to Tectonic, Magmatic, and Climatic Forcing [Data set]. International Federation of Digital Seismograph Networks.  https://doi.org/10.7914/SN/YL_2016

Elizabeth Vanacore, & Thomas Pratt. (2019). Mayagüez Amplification and Site Response Pilot Study [Data set]. International Federation of Digital Seismograph Networks.  https://doi.org/10.7914/SN/YL_2019

Thomas Mikesell, & Lee Liberty. (2020). SF [Data set]. International Federation of Digital Seismograph Networks.  https://doi.org/10.7914/SN/YL_2020

Kevin Mackey. (2021). MangyStaU ARray (MSUAR) Feasibility Study [Data set]. International Federation of Digital Seismograph Networks.  https://doi.org/10.7914/SN/YL_2021

AusPass (2016): AQT. International Federation of Digital Seismograph Networks. Dataset/Seismic Network.  https://doi.org/10.7914/SN/1Q_2016

Bastow, I., Keir, D., Ayele, A., Ogden, C., Birhanu Abera, & Sisay Alemayehu Angere. (2019). Northern Lake Abaya Broadband Network [Data set]. International Federation of Digital Seismograph Networks.  https://doi.org/10.7914/SN/1Q_2019

Chet Hopp, & Nori Nakata. (2022). Patua seismic array [Data set]. International Federation of Digital Seismograph Networks.  https://doi.org/10.7914/k268-9v05

U.S. Geological Survey (2016): U.S. Geological Survey Networks. International Federation of Digital Seismograph Networks. Dataset/Seismic Network.  https://doi.org/10.7914/SN/GM

Botswana Geoscience Institute. (2001). Botswana Seismological Network [Data set]. International Federation of Digital Seismograph Networks.  https://doi.org/10.7914/SN/BX

Douglas Wiens, & Andy Nyblade (2007): A Broadband Seismic Experiment to Image the Lithosphere beneath the Gamburtsev Mountains, East Antarctica. International Federation of Digital Seismograph Networks. Dataset/Seismic Network.  https://doi.org/10.7914/SN/ZM_2007

Rebecca Hodge. (2014). UKFLUV14 [Data set]. International Federation of Digital Seismograph Networks.  https://doi.org/10.7914/SN/ZM_2014

Galluzzo, D., Nardone, L., Gaudiosi, G., Martino, C., Scarpato, G., Carandente, A., Buonocunto, C., Govoni, A., Moretti, M., D'Alema, E., & SISMIKO Working Group. (2017). Seismic Data acquired by the SISMIKO Emergency Group - Ischia-Italy 2017 - T13 [Data set]. Istituto Nazionale di Geofisica e Vulcanologia (INGV).  https://doi.org/10.13127/sd/u0j8hsaevf

National Seismological Centre. (1998). Centro Nacional de Sismologia [Data set]. International Federation of Digital Seismograph Networks.  https://doi.org/10.7914/SN/DR

China Seismic Array Data Management Center. (2006). Northern North China Seismic Array. International Federation of Digital Seismograph Networks.  https://doi.org/10.7914/SN/6B_2006

Hugo Yepes, & Pablo Palacios. (2016). Site Effect on Portoviejo City, Ecuador. International Federation of Digital Seismograph Networks.  https://doi.org/10.7914/SN/6B_2016

David Okaya, Stuart Henrys, Kirk McIntosh, Martha Savage, Tim Stern, & Harm Van_Avendonk (2017): Controls on along-strike variations in locked and creeping megathrust behavior at the Hikurangi convergent margin. International Federation of Digital Seismograph Networks. Dataset/Seismic Network.  https://doi.org/10.7914/SN/6B_2017

University of Bari "Aldo Moro" (2013): OTRIONS. International Federation of Digital Seismograph Networks. Dataset/Seismic Network.  https://doi.org/10.7914/SN/OT

Istituto Nazionale di Oceanografia e di Geofisica Sperimentale (2014): International OGS Network. International Federation of Digital Seismograph Networks. Dataset/Seismic Network.  https://doi.org/10.7914/SN/IO

Institute Of Geological Sciences, NAS, RA (2022): Armenian Seismological Network. International Federation of Digital Seismograph Networks. Dataset/Seismic Network.  https://doi.org/10.7914/SN/A2

RESIF. (2018). CEA/DASE broad-band permanent network in metropolitan France [Data set]. RESIF - Réseau Sismologique et géodésique Français.  https://doi.org/10.15778/RESIF.RD

Department of Earth and Environmental Sciences, Geophysical Observatory, University of Munchen (2001): BayernNetz. International Federation of Digital Seismograph Networks. Dataset/Seismic Network.  https://doi.org/10.7914/SN/BW

David Okaya, Francis Wu, & Harm Van_Avendonk (2009): Taiwan Supplement #2 to TAIGER project. International Federation of Digital Seismograph Networks. Dataset/Seismic Network.  https://doi.org/10.7914/SN/2F_2009

Qian, H., & Mechie, J. (2012). Temporary seismological network in Longmenshan, LONGMEN (2012/2013). GFZ Data Services.  https://doi.org/10.14470/7S7567431325

Phil Wannamaker (2016): Play Fairway Analysis: Structurally Controlled Geothermal Systems in the Eastern Great Basin Extensional Regime, Utah. International Federation of Digital Seismograph Networks. Dataset/Seismic Network.  https://doi.org/10.7914/SN/2F_2016

Heather Ford, & Maximiliano Bezada (2017): Crust and lithosphere Investigation of the Easternmost expression of the Laramide Orogeny - Pilot Experiment. International Federation of Digital Seismograph Networks. Dataset/Seismic Network.  https://doi.org/10.7914/SN/2F_2017

Alfonso Muñoz-Martin, & JOSE-LUIS GRANJA-BRUÑA (2021): MARIBNO. International Federation of Digital Seismograph Networks. Dataset/Seismic Network.  https://doi.org/10.7914/SN/2F_2021

Seismological Laboratory of University of Basrah. (2014). Iraqi Seismic Observatory [Data set]. International Federation of Digital Seismograph Networks.  https://doi.org/10.7914/SN/MP

John Louie, & Rasool Anooshehpoor. (2003). Shear-Velocity Profile Along the San Gabriel River, Southern CA [Data set]. International Federation of Digital Seismograph Networks.  https://doi.org/10.7914/SN/ZP_2003

Swiss Seismological Service (SED) At ETH Zurich. (2004). Temporary deployments in Sion, Switzerland to understand 3D site amplification. ETH Zurich.  https://doi.org/10.12686/sed/networks/zp

Andy Nyblade (2007): Africa Array- Uganda/Tanzania. International Federation of Digital Seismograph Networks. Dataset/Seismic Network.  https://doi.org/10.7914/SN/ZP_2007

Christian Ohneiser (2015): Ross Ice Shelf Project. International Federation of Digital Seismograph Networks. Dataset/Seismic Network.  https://doi.org/10.7914/SN/ZP_2015

Jefferson Chang. (2016). Seismic Investigation of South Central Oklahoma [Data set]. International Federation of Digital Seismograph Networks.  https://doi.org/10.7914/SN/ZP_2016

Katie Jacobs, Emily Warren-Smith, Martha Savage, Spahr Webb, & Demian Saffer (2021): Physically Understanding Localized Slip Episodisity. International Federation of Digital Seismograph Networks. Dataset/Seismic Network.  https://doi.org/10.7914/SN/ZP_2021

Istituto Nazionale di Oceanografia e di Geofisica Sperimentale (1992): Antarctic Seismographic Argentinean Italian Network - OGS. International Federation of Digital Seismograph Networks. Dataset/Seismic Network.  https://doi.org/10.7914/SN/AI

Leonardo Seeber, John Armbruster, & David Okaya (1999): RAMP Response to Turkey. International Federation of Digital Seismograph Networks. Dataset/Seismic Network.  https://doi.org/10.7914/SN/YJ_1999

Ray Russo. (2004). Studies of crust and upper mantle structure, mantle flow and geodynamics of the Chile Ridge subduction zone [Data set]. International Federation of Digital Seismograph Networks.  https://doi.org/10.7914/SN/YJ_2004

Art McGarr (2007): Record ground motion, strain changes, fault slip, temperature changes, and othere parameter close to the seismic source for earthquakess in the magnitude range expending to 3. International Federation of Digital Seismograph Networks. Dataset/Seismic Network.  https://doi.org/10.7914/SN/YJ_2007

Steven Golden (2008): Evaluation of ACROSS-type Source for San Andreas Fault. International Federation of Digital Seismograph Networks. Dataset/Seismic Network.  https://doi.org/10.7914/SN/YJ_2008

Chris Hayward, & Brian Stump (2010): Infrasound From Earthquakes: Signal Characteristics and Depth Discrimination. International Federation of Digital Seismograph Networks. Dataset/Seismic Network.  https://doi.org/10.7914/SN/YJ_2010

Arnaud Watlet, Jim Whiteley, & Jonathan Chambers (2020): Yorkshire Landslide Observatory. International Federation of Digital Seismograph Networks. Dataset/Seismic Network.  https://doi.org/10.7914/SN/YJ_2020

Paul, A., Hatzfeld, D., Tatar, M., Mokhtari, M., & RESIF. (2006). Seismic network ZH:NORTH ZAGROS lithospheric transect (RESIF-SISMOB). RESIF - Réseau Sismologique et géodésique Français.  https://doi.org/10.15778/RESIF.ZH2003

Sridhar Anandakrishnan (2004): Tidal modulation of ice stream flow, Tides B Grounding Line. International Federation of Digital Seismograph Networks. Dataset/Seismic Network.  https://doi.org/10.7914/SN/ZH_2004

Anne Sheehan, Kate Miller, Megan Anderson, Christine Smith Siddoway, & Eric Erslev (2010): Collaborative Research: Geometry and kinematics of basement-involved foreland arches:Insights into continental processes from Earthscope.. International Federation of Digital Seismograph Networks. Dataset/Seismic Network.  https://doi.org/10.7914/SN/ZH_2010

Anne Trehu, & Mark Williams (2011): Monitoring seismicity associated with a possible asperity on the Cascadia megathrust. International Federation of Digital Seismograph Networks. Dataset/Seismic Network.  https://doi.org/10.7914/SN/ZH_2011

Ray Russo (2013): Imaging the Floridan Aquifer System Using Seismic Noise. International Federation of Digital Seismograph Networks. Dataset/Seismic Network.  https://doi.org/10.7914/SN/ZH_2013

Deschamps, A., & Beucler, E. (2016). POSA experiment [Data set]. RESIF - Réseau Sismologique et géodésique Français.  https://doi.org/10.15778/RESIF.ZH2016

Zack Spica, BEATRIZ GAITE, & SANDRA RUIZ BARAJAS (2020): The Valencia-Islalink Distributed Acoustic Sensing Experiment. PubDAS. Dataset/Seismic Network.  https://doi.org/10.7914/SN/ZH_2020

Piccinini, D., Biagini, D., D'Ambrosio, M., D'Alema, E., Zuccarello, L., Saccorotti, G., Pastori, M., Carluccio, I., Fares, M., Della Bina, E., Quintiliani, M., Lauciani, V., Criscuoli, F., De Gori, P., Mandiello, A. G., Scognamiglio, L., Moretti, M., Marzorati, S., & SISMIKO Working Group. (2022). Seismic Data acquired by the SISMIKO Emergency Group - Chianti Fiorentino - Italy 2022 - T16 [Data set]. Istituto Nazionale di Geofisica e Vulcanologia (INGV).  https://doi.org/10.13127/sd/jhggg3bnlq

(2009): Telica Seismic and Deformation Network. International Federation of Digital Seismograph Networks. Dataset/Seismic Network.  https://doi.org/10.7914/SN/6D_2009

Chuck Dahl (2018): reinforced optical table vibration analysis. International Federation of Digital Seismograph Networks. Dataset/Seismic Network.  https://doi.org/10.7914/SN/6D_2018

Aderson Farias do Nascimento (2020): Caruaru PE. International Federation of Digital Seismograph Networks. Dataset/Seismic Network.  https://doi.org/10.7914/SN/6D_2020

Patricia Persaud (2022): Los Angeles Basin Nodal Seismic Experiment. International Federation of Digital Seismograph Networks. Dataset/Seismic Network.  https://doi.org/10.7914/SN/6D_2022

Ryan Schultz, Virginia Stern, & Javad Yusifbayov. (2014). Scientific Induced Seismicity Monitoring Network [Data set]. International Federation of Digital Seismograph Networks.  https://doi.org/10.7914/SN/2K_2014

Lamont Doherty Earth Observatory (LDEO), Columbia University (1970): Lamont-Doherty Cooperative Seismographic Network. International Federation of Digital Seismograph Networks. Dataset/Seismic Network.  https://doi.org/10.7914/SN/LD

Bureau of Economic Geology, The University of Texas at Austin. (2016). Texas Seismological Network [Data set]. International Federation of Digital Seismograph Networks.  https://doi.org/10.7914/SN/TX

Nicholas Rawlinson (2006): SETA. International Federation of Digital Seismograph Networks. Dataset/Seismic Network.  https://doi.org/10.7914/SN/7S_2006

Emily Warren-Smith, & John Townend. (2019). Dense Westland Arrays Researching Fault Segmentation: What controls earthquake segmentation along New Zealand's Alpine Fault? [Data set]. International Federation of Digital Seismograph Networks.  https://doi.org/10.7914/SN/8N_2019

RESIF. (1995). RESIF-RLBP French Broad-band network, RESIF-RAP strong motion network and other seismic stations in metropolitan France [Data set]. RESIF - Réseau Sismologique et géodésique Français.  https://doi.org/10.15778/RESIF.FR

Randy Keller (2010): TANGSHAN. International Federation of Digital Seismograph Networks. Dataset/Seismic Network.  https://doi.org/10.7914/SN/8E_2010

Walter, T., Gaete, A., Mikulla, S., Kujawa, C., Salzer, J., & Zimmer, M. (2014). Seismic monitoring at Lascar volcano after 2014 Iquique earthquake. GFZ Data Services.  https://doi.org/10.14470/3R7569753098

Sara C Pryor (2016): NSF funded project on winds in complex terrain at Perdigao. International Federation of Digital Seismograph Networks. Dataset/Seismic Network.  https://doi.org/10.7914/SN/8E_2016

Dietze, M., & Polvi, L. (2019). Seismic sensing of hydraulic and sediment transport patterns below frozen subarctic river. GFZ Data Services.  https://doi.org/10.14470/3R7563203557

Nuno Afonso Dias (2019): Faial-Pico2019. International Federation of Digital Seismograph Networks. Dataset/Seismic Network.  https://doi.org/10.7914/SN/8E_2019

Institute of Mine Seismology (IMS), Grenoble Alpes University, SIsprobe SAS, Beowulf mining, &  OY FENNOSCANDIAN RESOURCES AB (2021): PACIFIC multi array for ambient noise seismic survey at Kallak Iron ore deposit (KALLAK). International Federation of Digital Seismograph Networks. Dataset/Seismic Network.  https://doi.org/10.7914/SN/8E_2021

Ronni Grapenthin, Rick Aster, & Ronni Grapenthin (2022): Erebus low-noise broadband network. International Federation of Digital Seismograph Networks. Dataset/Seismic Network.  https://doi.org/10.7914/SN/8E_2022

Jeff Johnson (2008): Kilauea Volcano Seismo-acoustic Source and Propagation-2008. International Federation of Digital Seismograph Networks. Dataset/Seismic Network.  https://doi.org/10.7914/SN/9B_2008

Jeff Johnson (2010): Kilauea Volcano Seismo-Acoustic Source and Propagation-2010. International Federation of Digital Seismograph Networks. Dataset/Seismic Network.  https://doi.org/10.7914/SN/9B_2010

Hans Thybo, Katie Keranen, Randy Keller, & Data Group (2011): TopoGreenland. International Federation of Digital Seismograph Networks. Dataset/Seismic Network.  https://doi.org/10.7914/SN/9B_2011

Alex Brisbourne, & Andy Smith (2016): BEAMISH. International Federation of Digital Seismograph Networks. Dataset/Seismic Network.  https://doi.org/10.7914/SN/9B_2016

Ryan Pollyea, & Martin Chapman. (2021). Hampton Roads Seismic Monitoring Network [Data set]. International Federation of Digital Seismograph Networks.  https://doi.org/10.7914/SN/9B_2021

IRIS HQ (DC) (2012): Greenland Ice Sheet Monitoring Network. International Federation of Digital Seismograph Networks. Dataset/Seismic Network.  https://doi.org/10.7914/SN/GG

Nicholas Rawlinson, & Brian Kennett (2001): TIGGER BB. International Federation of Digital Seismograph Networks. Dataset/Seismic Network.  https://doi.org/10.7914/SN/7H_2001

Larose, E., Baillet, L., Jongmans, D., & RESIF. (2018). Mouvements gravitaires (RESIF-SISMOB) [Data set]. RESIF - Réseau Sismologique et géodésique Français.  https://doi.org/10.15778/RESIF.7H2010

Tim Stern, Calum Chamberlain, John Townend, Konstantinos Michailos, & Carolin Boese. (2008). Southern Alps Microearthquake Borehole Array - part 2 [Data set]. International Federation of Digital Seismograph Networks.  https://doi.org/10.7914/SN/9F_2008

Eibl, E. P. S., Hersir, G. P., Gudnason, E. Á., & Petursson, F. (2022). 2-year seismological experiment near Fagradalsfjall, Reykjanes peninsula in 2021/22. GFZ Data Services.  https://doi.org/10.14470/4S7576570845

Obsercatorio Vulcanológico y Sismológico de Costa Rica, Universidad Nacional. (1984). Observatorio Vulcanológico y Sismológico de Costa Rica [Data set]. International Federation of Digital Seismograph Networks.  https://doi.org/10.7914/SN/OV

Geoffrey Abers, & Jim Gaherty (2010): Papua Peninsula-Woodlark Rift Imaging Experiment. International Federation of Digital Seismograph Networks. Dataset/Seismic Network.  https://doi.org/10.7914/SN/ZN_2010

Grace Barcheck, & Susan Schwartz. (2013). Investigation of subglacial hydrologic seismic signals, Breidamerkurjokull Glacier, Iceland- a WISSARD test case [Data set]. International Federation of Digital Seismograph Networks.  https://doi.org/10.7914/SN/ZN_2013

Thomas Pratt. (2014). Site response in the Washington, DC, area [Data set]. International Federation of Digital Seismograph Networks.  https://doi.org/10.7914/SN/ZN_2014

Luther Strayer, & Rufus Catchings (2016): East Bay Seismic Investigation 2016. International Federation of Digital Seismograph Networks. Dataset/Seismic Network.  https://doi.org/10.7914/SN/ZN_2016

Avinash Nayak, Jonathan Ajo-Franklin, & Verónica Rodriguez Tribaldos (2022): Imperial Valley Nodal Experiment. International Federation of Digital Seismograph Networks. Dataset/Seismic Network.  https://doi.org/10.7914/SN/ZN_2022

Oklahoma Geological Survey (1978): Oklahoma Seismic Network. International Federation of Digital Seismograph Networks. Dataset/Seismic Network.  https://doi.org/10.7914/SN/OK

Susan Beck, & George Zandt (2007): Lithospheric Structure and Deformation of the Flat Slab Region of Argentina. International Federation of Digital Seismograph Networks. Dataset/Seismic Network.  https://doi.org/10.7914/SN/ZL_2007

Charles Langston, Heather DeShon, Christine Powell, Stephen Horton, Charles Ammon, Robert Herrmann, & William Thomas (2011): Northern Embayment Lithospheric Experiment. International Federation of Digital Seismograph Networks. Dataset/Seismic Network.  https://doi.org/10.7914/SN/ZL_2011

Mark Leidig (2016): Terrapin. International Federation of Digital Seismograph Networks. Dataset/Seismic Network.  https://doi.org/10.7914/SN/ZL_2016

Rebecca Bell (2017): NZ3D FWI. International Federation of Digital Seismograph Networks. Dataset/Seismic Network.  https://doi.org/10.7914/SN/ZL_2017

Gimbert, F., & RESIF. (2022). Dense nodal seismic array temporary experiment on the banks of the Sévraisse River in Alpes (RESIF-SISMOB) [Data set]. RESIF - Réseau Sismologique et géodésique Français.  https://doi.org/10.15778/RESIF.ZL2019

Peter Shearer, Jane Willenbring, & Sara Keen (2020): Soil Soundscapes from Seismic Arrays: Controlled Worms with Acoustic Recorders. International Federation of Digital Seismograph Networks. Dataset/Seismic Network.  https://doi.org/10.7914/SN/ZL_2020

Marcelo Rocha, & Jordi Julià (2022): Parnaiba-CSF INCT. International Federation of Digital Seismograph Networks. Dataset/Seismic Network.  https://doi.org/10.7914/SN/ZL_2022

Alaska Earthquake Center, Univ. of Alaska Fairbanks (1987): Alaska Regional Network. International Federation of Digital Seismograph Networks. Dataset/Seismic Network.  https://doi.org/10.7914/SN/AK

Lauterjung, J., Pittore, M., Bindi, D., Boxberger, T., Fleming, K., Haas, M., Moldobekov, B., Orunbaev, S., Parolai, S., Petrovic, B., Pilz, M., Stankiewicz, J., & Zubovich, A. (2018). ACROSS Strong Motion Network in Central Asia. GFZ Data Services.  https://doi.org/10.14470/NQ293785

Nanometrics Seismological Instruments (2013): Nanometrics Research Network. International Federation of Digital Seismograph Networks. Dataset/Seismic Network.  https://doi.org/10.7914/SN/NX

James Hammond. (2013). Mt. Paektu Seismic Network. International Federation of Digital Seismograph Networks.  https://doi.org/10.7914/SN/1U_2013

Matt Pritchard. (2018). Uturuncu volcano, Bolivia. International Federation of Digital Seismograph Networks.  https://doi.org/10.7914/SN/1U_2018

Russ Sell, Jemile Erdem, & Jon Fletcher (2019): North Bay Seismic Experiment (con't from YK 2003-2018). International Federation of Digital Seismograph Networks. Dataset/Seismic Network.  https://doi.org/10.7914/SN/Y5_2019

Brandon Schmandt, & Julien Chaput (2021): Valles Caldera and Gallina Fault Node Array 2021. International Federation of Digital Seismograph Networks. Dataset/Seismic Network.  https://doi.org/10.7914/SN/Y5_2021

Dr. Yinshuang Ai, & Dr. Tianyu Zheng (2005): NCISP4. International Federation of Digital Seismograph Networks. Dataset/Seismic Network.  https://doi.org/10.7914/SN/X2_2005

Tim Stern, David Okaya, Stuart Henrys, & Hiroshi Sato (2009): Seismic  Analysis of the HiKurangi Experimentm Wellington Geophysical Transect. International Federation of Digital Seismograph Networks. Dataset/Seismic Network.  https://doi.org/10.7914/SN/X2_2009

Jopep Gallart (2011): Seismic Wide-Angle across the RIFT. International Federation of Digital Seismograph Networks. Dataset/Seismic Network.  https://doi.org/10.7914/SN/X2_2011

Xiaofeng Liang (2017): Tarim Array for lithoSpheric signaTure of mantle plumE. International Federation of Digital Seismograph Networks. Dataset/Seismic Network.  https://doi.org/10.7914/SN/X2_2017

Andreas Rietbrock (2020): High Resolution Imaging of the Pedernales Earthquake Rupture zone. International Federation of Digital Seismograph Networks. Dataset/Seismic Network.  https://doi.org/10.7914/SN/X2_2020

Istituto Nazionale di Geofisica e Vulcanologia (INGV). (2005). Rete Sismica Nazionale (RSN). Istituto Nazionale di Geofisica e Vulcanologia (INGV).  https://doi.org/10.13127/SD/X0FXnH7QfY

Pilz, M., & Parolai, S. (2009). Norcia basin (Italy) temporary seismic network. GFZ Data Services.  https://doi.org/10.14470/8U7554472182

Font Yvonne, Regnier Marc, Segovia Monica, Ruiz Mario, & Charvis Philippe (2011): OSISEC : Seismological Observation of the Ecuadorian Subduction Zone. International Federation of Digital Seismograph Networks. Dataset/Seismic Network.  https://doi.org/10.7914/SN/3H_2011

Lange, D., Cembrano, J., & Sielfeld, G. (2019). Crustal Seismicity along for the Southern Andes Volcanic Zone (LOFS). GFZ Data Services.  https://doi.org/10.14470/8U7569253520

Larose, E. (2016). Renland. GFZ Data Services.  https://doi.org/10.14470/8U7561563769

Phillip Dawson, & Alicia Hotovec-Ellis (2021): Shasta21. International Federation of Digital Seismograph Networks. Dataset/Seismic Network.  https://doi.org/10.7914/SN/3H_2021

Amanda Thomas, University of Oregon. (2022). Rainier_2022 [Data set]. International Federation of Digital Seismograph Networks.  https://doi.org/10.7914/SN/3H_2022

Ian Bastow. (2019). Turkana Rift Arrays to Investigate Lithospheric Strains - UK component [Data set]. International Federation of Digital Seismograph Networks.  https://doi.org/10.7914/SN/6R_2019

Oklahoma Geological Survey (2018): Oklahoma Consolidated Temporary Seismic Networks. International Federation of Digital Seismograph Networks. Dataset/Seismic Network.  https://doi.org/10.7914/SN/O2

Rachel E. Abercrombie, & Peter C. Leary (1992): Cajon Pass Borehole Recording Phase I. International Federation of Digital Seismograph Networks. Dataset/Seismic Network.  https://doi.org/10.7914/SN/XH_1992

Ken Dueker (1994): Colorado Plateau-Great Basin Network, Basin & Range Add On. International Federation of Digital Seismograph Networks. Dataset/Seismic Network.  https://doi.org/10.7914/SN/XH_1994

George Zandt (1996): Altiplano-Puna Volcanic Complex Seismic Experiment. International Federation of Digital Seismograph Networks. Dataset/Seismic Network.  https://doi.org/10.7914/SN/XH_1996

Brian Mitchell, & Lupei Zhu (2002): Integrated Seismological Studies of Crust and Upper Mantle Structure in Western Anatolia. International Federation of Digital Seismograph Networks. Dataset/Seismic Network.  https://doi.org/10.7914/SN/XH_2002

Steve Malone (2004): Seismic Array Studies of Cascadia Deep Tremor. International Federation of Digital Seismograph Networks. Dataset/Seismic Network.  https://doi.org/10.7914/SN/XH_2004

Russell Sell (2007): Hawaiian South Flank Slow EQ Project. International Federation of Digital Seismograph Networks. Dataset/Seismic Network.  https://doi.org/10.7914/SN/XH_2007

Hersh Gilbert. (2008). Eastern Sierras Pampeanas, Lithospheric Structure above the variably dipping Nazca Slab [Data set]. International Federation of Digital Seismograph Networks.  https://doi.org/10.7914/SN/XH_2008

Swiss Seismological Service (SED), & Laboratory Of Hydraulics, Hydrology And Glaciology (VAW). (2011). Temporary deployments on Greenland Ice-sheet Margin. ETH Zürich.  https://doi.org/10.12686/sed/networks/xh

Emily Montgomery-Brown (2012): Small aperture array for observing a slow slip event on Kilauea volcano.. International Federation of Digital Seismograph Networks. Dataset/Seismic Network.  https://doi.org/10.7914/SN/XH_2012

Douglas Wiens, Rick Aster, & Peter Bromirski (2014): Collaborative Research: Collaborative Research: Dynamic Response of the Ross Ice Shelf to Ocean Waves and Structure and Dynamics of the Ross Sea from a Passive Seismic Deployment on the Ross Ice Shelf. International Federation of Digital Seismograph Networks. Dataset/Seismic Network.  https://doi.org/10.7914/SN/XH_2014

Dan Hollis (2020): White Sand Test Facility ANSWT Noise Test. International Federation of Digital Seismograph Networks. Dataset/Seismic Network.  https://doi.org/10.7914/SN/XH_2020

Oliver Lamb. (2021). Fagradalsfjall Acoustics [Data set]. International Federation of Digital Seismograph Networks.  https://doi.org/10.7914/SN/XH_2021

Alaska Volcano Observatory/USGS. (1988). Alaska Volcano Observatory [Data set]. International Federation of Digital Seismograph Networks.  https://doi.org/10.7914/SN/AV

Dahm, T., Cesca, S., Heimann, S., Mikulla, S., & Milkereit, C. (2021). GFZ contribution to the COSEISMIQ seismic network. GFZ Data Services.  https://doi.org/10.14470/9D7564946595
